# Supplementary material for: Systematic mapping of O-GlcNAc transferase and O-GlcNAcase defines disease-associated variants
Source: J Biol Chem. 2026 May 8;302(6):113134. doi: 10.1016/j.jbc.2026.113134 (PMC13264370; doi:10.1016/j.jbc.2026.113134)
Supplement: Table S1 [file mmc2.xlsx]

## Sheet: Sheet1
Database/Tool	Description	Source	classification
ClinVar	Public archive of human genetic variants and their clinical significance.	Community submissions from labs, clinicians, researchers, expert panels.	Pathogenic, Likely pathogenic, Uncertain significance (VUS), Likely benign, Benign, Drug response, Affects function, Conflicting interpretations, Not provided
AlphaMissense	Deep-learning model assigning pathogenicity probability to missense variants.	Machine-learning trained on ClinVar and sequence features.	Likely benign (0–0.34), Uncertain (0.34–0.564), Likely pathogenic (0.564–1)
PolyPhen-2	Predicts the impact of amino acid substitutions on protein function.	Algorithmic prediction using structural and evolutionary data.	Benign, Possibly damaging, Probably damaging
ClinPred	Machine-learning tool predicting disease-relevant nonsynonymous SNVs.	Machine-learning trained on curated benign/pathogenic variants.	Benign (low score), Possibly pathogenic, Pathogenic (high score)
LOFTEE	Identify high-confidence loss-of-function variants.	Algorithmic filtering applied to large sequencing datasets.	High-confidence LoF, Low-confidence LoF, Filtered (non-LoF)
