# Supplementary material for: Systematic mapping of O-GlcNAc transferase and O-GlcNAcase defines disease-associated variants
Source: J Biol Chem. 2026 May 8;302(6):113134. doi: 10.1016/j.jbc.2026.113134 (PMC13264370; doi:10.1016/j.jbc.2026.113134)
Supplement: Table S2 [file mmc3.xlsx]

## Sheet: cancer type
Category	Number of samples- all other OGT mutations	Percentage of samples- all other OGT mutations	Number of samples - OGT hotspot mutations	Percentage of samples - OGT hotspot mutations	Enrichement in OGT hotspot cancers
Melanoma	53	0.124	1	0.014	-0.11
Non-Small Cell Lung Cancer	59	0.138	6	0.086	-0.052
Glioma	27	0.063	1	0.014	-0.049
Bladder Cancer	15	0.035	0	0	-0.035
NA	7	0.016	0	0	-0.016
Head and Neck Cancer	5	0.012	0	0	-0.012
Skin Cancer, Non-Melanoma	10	0.023	1	0.014	-0.009
Lung cancer	3	0.007	0	0	-0.007
Skin Cancer	3	0.007	0	0	-0.007
Small Cell Lung Cancer	3	0.007	0	0	-0.007
Ampullary Cancer	2	0.005	0	0	-0.005
Bone Cancer	2	0.005	0	0	-0.005
Glioblastoma	2	0.005	0	0	-0.005
Ovarian Epithelial Tumor	2	0.005	0	0	-0.005
Renal Clear Cell Carcinoma	2	0.005	0	0	-0.005
Sarcoma	2	0.005	0	0	-0.005
Thyroid Cancer	2	0.005	0	0	-0.005
Acute Myeloid Leukemia	1	0.002	0	0	-0.002
Adrenocortical Carcinoma	1	0.002	0	0	-0.002
B-Lymphoblastic Leukemia/Lymphoma	1	0.002	0	0	-0.002
Breast Sarcoma	1	0.002	0	0	-0.002
Embryonal Tumor	1	0.002	0	0	-0.002
Leukemia	1	0.002	0	0	-0.002
Lung Adenocarcinoma	1	0.002	0	0	-0.002
Lymphatic Cancer, NOS	1	0.002	0	0	-0.002
Mature B-cell lymphoma	1	0.002	0	0	-0.002
Mesothelioma	1	0.002	0	0	-0.002
Miscellaneous Neuroepithelial Tumor	1	0.002	0	0	-0.002
Non-Seminomatous Germ Cell Tumor	1	0.002	0	0	-0.002
T-Lymphoblastic Leukemia/Lymphoma	1	0.002	0	0	-0.002
Thymic Epithelial Tumor	1	0.002	0	0	-0.002
Uterine Endometrioid Carcinoma	1	0.002	0	0	-0.002
Cervical Cancer	6	0.014	1	0.014	0
Endometrial Carcinoma	4	0.009	1	0.014	0.005
Ovarian Cancer	2	0.005	1	0.014	0.009
Renal Non-Clear Cell Carcinoma	2	0.005	1	0.014	0.009
Hepatobiliary Cancer	20	0.047	5	0.071	0.024
Esophagogastric Cancer	14	0.033	4	0.057	0.024
Endometrial Cancer	44	0.103	9	0.129	0.026
Pancreatic Cancer	5	0.012	3	0.043	0.031
Prostate Cancer	8	0.019	4	0.057	0.038
Breast Cancer	22	0.051	7	0.1	0.049
Colorectal Cancer	67	0.157	16	0.229	0.072
Mature B-Cell Neoplasms	20	0.047	9	0.129	0.082
