# Supplementary material for: Systematic mapping of O-GlcNAc transferase and O-GlcNAcase defines disease-associated variants
Source: J Biol Chem. 2026 May 8;302(6):113134. doi: 10.1016/j.jbc.2026.113134 (PMC13264370; doi:10.1016/j.jbc.2026.113134)
Supplement: Table S3 [file mmc4.xlsx]

## Sheet: OGT co-mutations
Gene	All other OGT mutations	OGT hotspot mutations	Enrichement in OGT hotspot cancers
RBBP8	12.6	29	16.4
BCAS3	13.3	29	15.7
MKLN1	10.5	26	15.5
USP53	13.6	29	15.4
EXOC1	11	24	13
NLRP12	18.5	31	12.5
HLTF	10.7	23	12.3
GPNMB	7.7	20	12.3
DIAPH3	16.8	29	12.2
AUTS2	18	30	12
CDH17	11	23	12
PIK3CA	27.1	39	11.9
BRWD1	21.7	33	11.3
PHF20L1	14.7	26	11.3
HIC2	7.7	19	11.3
TANGO6	9.8	21	11.2
SMARCA4	19.9	31	11.1
KIF26B	19.9	31	11.1
RECQL	12.1	23	10.9
SLCO5A1	16.1	27	10.9
TDRD6	19.2	30	10.8
AHCTF1	19.2	30	10.8
G3BP2	8.2	19	10.8
PAPPA	20.3	31	10.7
SMARCC1	10.3	21	10.7
DDX10	10.3	21	10.7
PIP5K1A	9.3	20	10.7
CMA1	6.3	17	10.7
ANKRD26	19.4	30	10.6
HSPH1	12.4	23	10.6
XRCC5	8.4	19	10.6
SLC36A4	8.4	19	10.6
FRMD5	6.5	17	10.5
DHX9	15.7	26	10.3
DGKZ	10.7	21	10.3
ZSWIM6	9.8	20	10.2
ZNF418	9.8	20	10.2
FAM184B	9.8	20	10.2
ECE1	6.8	17	10.2
ARRDC3	6.8	17	10.2
BORA	5.8	16	10.2
SLITRK1	15.9	26	10.1
LONRF2	8.9	19	10.1
ARID1B	21	31	10
CEP162	14	24	10
ANKAR	14	24	10
EBF1	10	20	10
RNF112	7	17	10
ABCB7	14	11	10
ZNF841	9.8	11	10
AADACL2	8.2	11	10
ABCC3	17.1	10	10
AARS2	11.4	10	10
ABCB6	9.8	10	10
ZSWIM2	14	9	10
ZNF80	6.8	6	10
ABI2	6.5	6	10
ZSCAN25	5.8	6	10
ABCG4	6.8	1	10
ZNF800	9.1	19	9.9
PLRG1	9.1	19	9.9
ENC1	9.1	19	9.9
KRT26	6.1	16	9.9
UNC80	17.3	27	9.7
PCDHA13	14.3	24	9.7
USP7	13.3	23	9.7
RBM44	13.3	23	9.7
HS6ST2	9.3	19	9.7
CHRNB2	6.5	16	9.5
SLC9A9	9.6	19	9.4
NBEA	26.6	36	9.4
KDM3B	16.6	26	9.4
ABCG2	11.7	21	9.3
NOP56	10.7	20	9.3
LRRC49	10.7	20	9.3
DENND1A	7.7	17	9.3
MEX3D	3.7	13	9.3
PKDREJ	17.8	27	9.2
ABCC1	13.8	23	9.2
EXOC4	13.8	23	9.2
CPE	9.8	19	9.2
LRIG1	11.9	21	9.1
TM9SF3	7.9	17	9.1
DENND11	4.9	14	9.1
OBSCN	35	44	9
CIT	21	30	9
MYOM1	18	27	9
CTNNA2	18	27	9
LAMC1	15	24	9
SLCO3A1	11	20	9
PUS10	7	16	9
PFKFB3	7	16	9
FNBP1	7	16	9
HTR1F	7	16	9
CAMK1G	7	16	9
ZNF716	12.1	11	9
ZNRF3	12.1	11	9
ZNF860	8.4	11	9
ADGRL4	13.6	10	9
ACSM2B	11.2	10	9
ZNF782	11	10	9
ZNF268	10.7	10	9
ZP2	9.3	10	9
AACS	8.4	10	9
ZYX	7	10	9
ZPBP2	5.8	10	9
ZSCAN4	8.2	9	9
ZNF844	7	9	9
ZSCAN5A	7	9	9
ZNF212	5.4	9	9
ZNF142	12.6	7	9
ADAMTS17	11	7	9
ZNF585B	9.8	7	9
AATK	7.7	7	9
ZRANB1	7.7	7	9
ZPBP	7	7	9
ZP3	5.8	7	9
ZNF561	5.4	7	9
WDR38	4.4	7	9
ABCB8	9.3	6	9
ZNF92	8.4	6	9
AAAS	7	6	9
ZNF839	7	6	9
ZNF654	4.9	6	9
ZXDA	7.2	4	9
ZYG11A	6.5	4	9
ZNF70	5.6	4	9
VXN	3.7	4	9
YAP1	4.4	3	9
SLC6A15	12.1	21	8.9
LARP4B	12.1	21	8.9
ABCA1	20.1	29	8.9
ATP7B	17.1	26	8.9
ZC3H13	18.2	27	8.8
TLL1	18.2	27	8.8
MAP3K4	18.2	27	8.8
CR2	18.2	27	8.8
ATP8B4	15.2	24	8.8
VLDLR	11.2	20	8.8
ANXA6	8.2	17	8.8
STRN3	7.2	16	8.8
CRAT	7.2	16	8.8
ASPM	28.3	37	8.7
TOP2B	14.3	23	8.7
KCNA10	10.3	19	8.7
ADD2	10.3	19	8.7
STXBP5	15.4	24	8.6
ZNF180	11.4	20	8.6
DDX43	8.4	17	8.6
ATP6V1H	8.4	17	8.6
MYADM	5.4	14	8.6
APOBEC3F	5.4	14	8.6
SUCLG1	4.4	13	8.6
PABPC4L	4.4	13	8.6
ASCC3	21.5	30	8.5
LRRK1	17.5	26	8.5
ASXL2	14.5	23	8.5
COG1	10.5	19	8.5
TAB1	7.5	16	8.5
OR8J1	7.5	16	8.5
STK10	12.6	21	8.4
WASHC4	12.6	21	8.4
CTCFL	12.6	21	8.4
TBC1D19	8.6	17	8.4
EIF3I	5.6	14	8.4
KCND3	11.7	20	8.3
SCYL2	10.7	19	8.3
SLC13A1	10.7	19	8.3
CHRNG	7.7	16	8.3
MS4A12	5.8	14	8.2
ADAMTS16	17.8	26	8.2
LIPJ	5.8	14	8.2
INTU	15.9	24	8.1
SORBS1	11.9	20	8.1
RPTOR	11.9	20	8.1
MYBL2	11.9	20	8.1
TRIM23	8.9	17	8.1
STAU1	8.9	17	8.1
FAM13C	8.9	17	8.1
TAF1B	7.9	16	8.1
PRP4K	7.9	16	8.1
OR10AG1	7.9	16	8.1
PROKR1	7.9	16	8.1
GOT1	7.9	16	8.1
ZMAT4	4.9	13	8.1
LRP2BP	4.9	13	8.1
PTEN	21	29	8
PADI1	11	19	8
BCAR3	11	19	8
UNC5D	16.6	11	8
ZSWIM8	15.2	11	8
ZNF546	12.1	11	8
ZP4	10.5	11	8
ZW10	8.9	11	8
ZNF77	7.9	11	8
ZNF670	6.8	11	8
ZSCAN12	6.3	11	8
ABI3BP	12.9	10	8
ZNF607	12.1	10	8
ZNF827	11.7	10	8
ZNF862	10.3	10	8
ZNF681	9.1	10	8
ZNF85	8.9	10	8
ZNF878	8.9	10	8
ZNF680	6.5	10	8
ZNF516	9.6	9	8
ZNF791	8.2	9	8
ZNF875	8.2	9	8
ZPLD1	8.2	9	8
ZNF805	6.5	9	8
ZRANB2	6.3	9	8
ZNF320	4.9	9	8
ZC3H12B	10.7	7	8
ZNF777	9.6	7	8
ZNF613	7.9	7	8
ZNF724	7.9	7	8
ZP1	7.7	7	8
ZNF708	6.8	7	8
ZNF513	6.5	7	8
ZNF799	6.5	7	8
ZNF773	6.3	7	8
ZNF776	6.3	7	8
ZNF506	4.9	7	8
ZNF668	7.9	6	8
ZYG11B	7.5	6	8
ZNF517	5.1	6	8
ZNF768	7.9	4	8
ZXDB	7.5	4	8
ZNF558	6.8	4	8
ZNF812P	6.5	4	8
ZNF729	6.3	4	8
ZNF274	5.1	4	8
ZNF250	5.1	3	8
VSTM2A	3.7	3	8
NWD2	13.1	21	7.9
DTNA	12.1	20	7.9
LUZP1	12.1	20	7.9
CCDC18	12.1	20	7.9
AOC1	12.1	20	7.9
DCLRE1A	9.1	17	7.9
TATDN1	5.1	13	7.9
NAP1L4	5.1	13	7.9
CD36	5.1	13	7.9
ZDBF2	23.1	31	7.9
KALRN	23.1	31	7.9
TRIP12	22.2	30	7.8
TPR	22.2	30	7.8
PCDH10	18.2	26	7.8
DLG5	15.2	23	7.8
PTPN3	11.2	19	7.8
MBD6	11.2	19	7.8
NBN	11.2	19	7.8
COPA	11.2	19	7.8
WDR97	8.2	16	7.8
INTS4	8.2	16	7.8
CYP19A1	8.2	16	7.8
VIPR2	6.3	14	7.7
TAF7	6.3	14	7.7
PRCP	6.3	14	7.7
CXORF58	6.3	14	7.7
AGO3	6.3	14	7.7
UBR5	21.3	29	7.7
OCA2	13.3	21	7.7
GUCY1A2	13.3	21	7.7
WDR27	9.3	17	7.7
DNAH2	29.4	37	7.6
SPEF2	23.4	31	7.6
USP29	15.4	23	7.6
ZNF608	15.4	23	7.6
RSF1	15.4	23	7.6
PAM	11.4	19	7.6
RPS6KC1	11.4	19	7.6
ZFP42	8.4	16	7.6
KMT2C	31.5	39	7.5
SIPA1L2	21.5	29	7.5
ZNF433	6.5	14	7.5
TRIM48	6.5	14	7.5
RPL22	6.5	14	7.5
SLC30A5	6.5	14	7.5
LCA5L	6.5	14	7.5
C6ORF58	6.5	14	7.5
CBLC	6.5	14	7.5
TTC28	13.6	21	7.4
ZNF442	9.6	17	7.4
XPR1	9.6	17	7.4
TMC7	9.6	17	7.4
FASTKD3	9.6	17	7.4
XPO4	8.6	16	7.4
SLC2A12	8.6	16	7.4
SLCO2B1	8.6	16	7.4
SMAD2	8.6	16	7.4
MAP3K7	8.6	16	7.4
RALGPS2	8.6	16	7.4
CYP51A1	8.6	16	7.4
PGM2	5.6	13	7.4
FCRLA	5.6	13	7.4
NBAS	19.6	27	7.4
SYCP1	16.6	24	7.4
ATP11C	16.6	24	7.4
LRTM3	15.7	23	7.3
ROR2	11.7	19	7.3
PDGFRB	11.7	19	7.3
NAA15	11.7	19	7.3
TRIM60	6.8	14	7.2
KCNJ8	6.8	14	7.2
CHRNA5	6.8	14	7.2
HS3ST5	5.8	13	7.2
ETV3	5.8	13	7.2
AKAP6	23.8	31	7.2
POLQ	23.8	31	7.2
ZMYM4	16.8	24	7.2
PIK3C2A	16.8	24	7.2
TRAPPC8	13.8	21	7.2
SGO2	9.8	17	7.2
CNTNAP3	9.8	17	7.2
ITPR1	22.9	30	7.1
MYO10	19.9	27	7.1
VPS8	15.9	23	7.1
TBC1D32	15.9	23	7.1
TRAPPC11	12.9	20	7.1
CLTCL1	12.9	20	7.1
TTF1	11.9	19	7.1
MAP3K13	11.9	19	7.1
GRM6	11.9	19	7.1
HELLS	11.9	19	7.1
BCL11B	11.9	19	7.1
C10ORF90	11.9	19	7.1
CEP126	11.9	19	7.1
SQLE	8.9	16	7.1
PRMT8	8.9	16	7.1
KMT5B	8.9	16	7.1
CYP4V2	8.9	16	7.1
RYR2	40	47	7
UMODL1	14	21	7
SLC12A1	14	21	7
DGKG	14	21	7
AGAP1	14	21	7
KCTD19	10	17	7
DET1	10	17	7
GABRA4	10	17	7
SLC4A1AP	7	14	7
RFC4	7	14	7
NCAPG	7	14	7
CYSLTR2	7	14	7
ANGPTL5	7	14	7
ZFYVE9	15.7	11	7
ZNF107	14	11	7
ZNF217	11.9	11	7
ZNF732	11.2	11	7
ZNF81	11.2	11	7
ZNF678	10.3	11	7
ZNF665	10	11	7
ZNF728	8.9	11	7
ZNF786	8.9	11	7
ZNF792	8.6	11	7
ZNF846	7.7	11	7
ZNF879	7.7	11	7
ZNF350	7	11	7
ZNF584	4.7	11	7
ZNF646	14.5	10	7
YTHDC1	14	10	7
WDR90	13.1	10	7
ZNF189	12.1	10	7
ZNF543	10.5	10	7
ZNF674	10.3	10	7
ZNF473	9.1	10	7
ZNF606	9.1	10	7
ZNF790	8.9	10	7
ZNF74	8.6	10	7
ZNF829	7.7	10	7
ZNF816	7.5	10	7
ZWILCH	7.2	10	7
ZNF793	7	10	7
ZNF557	6.3	10	7
ZNF669	5.6	10	7
ZNF592	12.9	9	7
ADAM7	12.6	9	7
WDR59	12.1	9	7
ZFR	12.1	9	7
ZNF574	9.8	9	7
ZNF692	8.6	9	7
ZSCAN30	8.6	9	7
ZNF746	7.5	9	7
ZNF79	7.5	9	7
ZNF83	7.5	9	7
ZNF286A	6.3	9	7
ZNF3	6.3	9	7
ZNF395	6.3	9	7
ZNF789	6.1	9	7
ZNF66	5.6	9	7
ZNF24	4.9	9	7
ZNF273	4.9	9	7
ZNF280B	4.9	9	7
ZCCHC14	11.9	7	7
ZNF518B	11.7	7	7
ZNF667	10.3	7	7
ZNF548	9.1	7	7
ZNF695	7.5	7	7
ZNF514	7	7	7
ZNF582	6.3	7	7
ZNF682	6.3	7	7
ZNF324	5.8	7	7
ZNF704	5.8	7	7
ZNF114	4.7	7	7
ZSWIM3	10	6	7
ZNF185	9.1	6	7
ZNF749	8.9	6	7
ZSCAN10	8.6	6	7
ZNF813	8.4	6	7
ZNF660	7.7	6	7
ZNF880	7.2	6	7
ZNF436	6.3	6	7
ZNF497	6.3	6	7
ZNF823	6.1	6	7
ZNF559-ZNF177	4.7	6	7
ZBTB4	12.1	4	7
ZNF649	10.5	4	7
ZNF778	10.3	4	7
ZNF570	9.1	4	7
ZNF76	7.5	4	7
ZNF419	6.3	4	7
ZNF8	6.1	4	7
ZNRF4	6.1	4	7
ZNF621	5.6	4	7
ZFP36L1	4.7	4	7
ZBED2	4.2	4	7
ZC3HC1	4.2	4	7
TSPAN16	3.5	4	7
TTLL3	2.8	4	7
ZNF737	7.5	3	7
ZNF467	6.3	3	7
ZNF276	4.7	3	7
ZNF396	4.7	3	7
VWC2L	4.4	3	7
YIPF2	4.2	3	7
YJU2B	4.2	3	7
TTL	4	3	7
TRPT1	3.5	3	7
TUBB4B	3.3	3	7
TMEM143	2.6	3	7
ZNF146	4.9	1	7
TSHB	3.5	1	7
TMEM50B	3	1	7
RGS9	13.1	20	6.9
MAGEL2	13.1	20	6.9
SCUBE3	12.1	19	6.9
PLCG1	12.1	19	6.9
NUGGC	12.1	19	6.9
GALNT5	12.1	19	6.9
MCC	12.1	19	6.9
DPP8	12.1	19	6.9
ZNF850	9.1	16	6.9
ZNF461	9.1	16	6.9
TNPO3	9.1	16	6.9
RAP1GAP	9.1	16	6.9
SAMHD1	9.1	16	6.9
DPY19L1	9.1	16	6.9
ZSCAN2	6.1	13	6.9
RNF146	6.1	13	6.9
MLYCD	6.1	13	6.9
BUD13	6.1	13	6.9
RIMS2	23.1	30	6.9
DSP	20.1	27	6.9
RGS12	17.1	24	6.9
PTPRF	16.1	23	6.9
CEP128	16.1	23	6.9
CFAP61	16.1	23	6.9
SCN4A	19.2	26	6.8
FER1L6	19.2	26	6.8
CACNA1S	19.2	26	6.8
IGSF21	7.2	14	6.8
BAIAP2L1	7.2	14	6.8
ZBED5	6.3	13	6.7
TOR1AIP1	6.3	13	6.7
TRMT13	6.3	13	6.7
SPIC	6.3	13	6.7
OR10A5	6.3	13	6.7
PPARG	6.3	13	6.7
FRZB	6.3	13	6.7
HNRNPD	6.3	13	6.7
HNRNPR	6.3	13	6.7
ATCAY	6.3	13	6.7
CEP290	20.3	27	6.7
TOGARAM1	17.3	24	6.7
RAB3GAP2	14.3	21	6.7
XYLT1	13.3	20	6.7
SRGAP1	13.3	20	6.7
ACSL4	13.3	20	6.7
ZNF7	10.3	17	6.7
TCF7L2	10.3	17	6.7
PHACTR4	10.3	17	6.7
NAALAD2	10.3	17	6.7
EZH2	10.3	17	6.7
FMO1	10.3	17	6.7
ZNF626	9.3	16	6.7
ZNF331	9.3	16	6.7
ZNF117	9.3	16	6.7
PARP2	9.3	16	6.7
SCFD2	9.3	16	6.7
NCAPH	9.3	16	6.7
GALNT1	9.3	16	6.7
ACOX3	9.3	16	6.7
KDM5A	19.4	26	6.6
STAG1	16.4	23	6.6
NCOA6	16.4	23	6.6
PCDH17	16.4	23	6.6
DSC1	16.4	23	6.6
ULK2	12.4	19	6.6
ZBTB41	12.4	19	6.6
PSD4	12.4	19	6.6
RASA2	12.4	19	6.6
PCDHGA11	12.4	19	6.6
GREB1L	12.4	19	6.6
EML6	12.4	19	6.6
ARHGEF26	12.4	19	6.6
TIAM2	17.5	24	6.5
KRAS	17.5	24	6.5
KCNA5	14.5	21	6.5
NPC1	14.5	21	6.5
DNAH14	14.5	21	6.5
ZFP82	10.5	17	6.5
ZNF507	10.5	17	6.5
PPP2R3A	10.5	17	6.5
BTK	10.5	17	6.5
ZNF596	7.5	14	6.5
PLEK	7.5	14	6.5
PSG8	7.5	14	6.5
RRM1	7.5	14	6.5
BTBD10	7.5	14	6.5
CASC3	7.5	14	6.5
CASP14	7.5	14	6.5
ABCE1	7.5	14	6.5
ZNF529	6.5	13	6.5
ZSCAN32	6.5	13	6.5
TCHP	6.5	13	6.5
THOC1	6.5	13	6.5
SAAL1	6.5	13	6.5
SIX4	6.5	13	6.5
CSRNP1	6.5	13	6.5
ALDH1A1	6.5	13	6.5
ASPN	6.5	13	6.5
ADRA1B	6.5	13	6.5
KIAA1755	13.6	20	6.4
KDM4B	12.6	19	6.4
ATP1A2	12.6	19	6.4
ZNF283	9.6	16	6.4
UBASH3A	9.6	16	6.4
SLC24A2	9.6	16	6.4
SRPK1	9.6	16	6.4
PPP1R13L	9.6	16	6.4
HERC4	9.6	16	6.4
EP400	23.6	30	6.4
MYOM2	20.6	27	6.4
NBEAL2	20.6	27	6.4
UTP20	22.7	29	6.3
YY1AP1	10.7	17	6.3
TTBK2	10.7	17	6.3
ECE2	10.7	17	6.3
ZNF182	7.7	14	6.3
SLC6A9	7.7	14	6.3
MFN1	7.7	14	6.3
GALNT12	7.7	14	6.3
WNT2B	6.8	13	6.2
TSEN2	6.8	13	6.2
OR2Y1	6.8	13	6.2
PAX6	6.8	13	6.2
FOXN4	6.8	13	6.2
C12ORF56	6.8	13	6.2
ALDH8A1	6.8	13	6.2
COL14A1	20.8	27	6.2
KAT6B	17.8	24	6.2
SKIC3	16.8	23	6.2
UBA6	13.8	20	6.2
PRR14L	13.8	20	6.2
INPP5F	13.8	20	6.2
USP6NL	9.8	16	6.2
ZAP70	9.8	16	6.2
SMARCAD1	9.8	16	6.2
MICAL1	9.8	16	6.2
ERCC3	9.8	16	6.2
CMTR2	9.8	16	6.2
SECISBP2L	12.9	19	6.1
ANKRD27	12.9	19	6.1
BCHE	12.9	19	6.1
SAMD15	7.9	14	6.1
NOL10	7.9	14	6.1
HAUS3	7.9	14	6.1
IFT70A	7.9	14	6.1
MAP2K7	7.9	14	6.1
FBXO21	7.9	14	6.1
FGF5	7.9	14	6.1
ANKRD34B	7.9	14	6.1
TSHZ3	21	27	6
MSH6	18	24	6
IPO8	15	21	6
FAM135A	15	21	6
SATB1	14	20	6
CHD1	14	20	6
SESTD1	11	17	6
MTMR10	11	17	6
DNAI4	11	17	6
FBXW10	11	17	6
CAPN9	11	17	6
TJP3	10	16	6
HSPA4	10	16	6
MACROD2	10	16	6
FOXP1	10	16	6
B3GLCT	10	16	6
ACE2	10	16	6
ZNF486	7	13	6
ZNF614	7	13	6
SLC7A7	7	13	6
SSUH2	7	13	6
TEX30	7	13	6
PTH1R	7	13	6
NKAP	7	13	6
PLAA	7	13	6
PLCXD3	7	13	6
WDR44	14	11	6
USP19	13.8	11	6
ZNF532	13.6	11	6
TUBGCP6	13.1	11	6
ZC3H6	12.4	11	6
VPS50	11.4	11	6
ZMAT1	11.2	11	6
ZNF280D	11	11	6
ZNF366	9.8	11	6
ZNF443	9.6	11	6
ZNF559	9.3	11	6
ZNF611	9.3	11	6
ZNF675	9.3	11	6
ZNF700	9.3	11	6
ZNF329	8.6	11	6
ZNF132	8.4	11	6
ZNF253	7.9	11	6
ZNF264	7.9	11	6
ZNF772	7.2	11	6
ZFP69B	7	11	6
ZNF18	6.8	11	6
ZBTB2	5.8	11	6
ZNF609	15	10	6
USP15	13.8	10	6
ZHX1	12.9	10	6
ZC3H4	12.4	10	6
UTP14A	11.4	10	6
ZMIZ1	11.2	10	6
ZNF624	11.2	10	6
ZHX3	11	10	6
ZNF382	11	10	6
ZNF365	9.8	10	6
ZNF483	9.8	10	6
ZNF317	9.6	10	6
ZNF256	8.6	10	6
ZNF391	8.6	10	6
ZNF490	8.6	10	6
ZNF10	8.4	10	6
ZNF563	8.4	10	6
ZNF780A	8.4	10	6
ZNF765	8.2	10	6
ZNF211	7.9	10	6
ZNF287	7.9	10	6
ZNF485	7.2	10	6
ZNF510	7.2	10	6
ZNF623	7.2	10	6
ZNF781	7.2	10	6
ZNF121	7	10	6
ZNF302	5.8	10	6
ZFYVE26	17.1	9	6
WNK2	14	9	6
WAPL	12.4	9	6
VWA5A	11.4	9	6
ZNF235	11.4	9	6
ZNF578	11.2	9	6
ZIM3	11	9	6
ZNF280C	10	9	6
ZNF512B	10	9	6
ZNF549	10	9	6
ZNF610	9.3	9	6
ZNF648	9.3	9	6
ZNF326	8.6	9	6
ZNF343	8.6	9	6
ZNF280A	8.4	9	6
ZNF416	8.4	9	6
ZNF577	8.4	9	6
ZNF671	8.4	9	6
ZNF701	8.4	9	6
ZNF415	7.9	9	6
ZNF439	7.2	9	6
ZNF699	7.2	9	6
ZBTB49	7	9	6
ZNF28	7	9	6
ZNF154	6.8	9	6
ZNF230	6.8	9	6
ZNF25	6.5	9	6
ZNF324B	6.5	9	6
YES1	5.8	9	6
ZNF417	5.6	9	6
ZDHHC20	5.4	9	6
ZIC5	5.4	9	6
TTC1	4	9	6
VPS26C	3.7	9	6
UNC5C	13.8	7	6
VWA5B2	10.7	7	6
ZNF425	10	7	6
ZNF33B	9.8	7	6
ZNF41	9.8	7	6
ZNF449	8.6	7	6
ZNF627	8.6	7	6
ZNF628	8.6	7	6
ZNF600	8.4	7	6
ZNF225	7.9	7	6
ZNF398	7.9	7	6
ZNF571	7.9	7	6
ZNF383	7.2	7	6
ZNF430	7.2	7	6
ZFPM1	7	7	6
ZNF234	7	7	6
ZNF275	6.8	7	6
ZNF319	6.5	7	6
ZNF446	6.5	7	6
ZNF474	6.5	7	6
ZBTB34	5.8	7	6
ZNF20	5.8	7	6
ZNF260	5.8	7	6
ZNF555	5.6	7	6
ZC3H12D	5.4	7	6
ZDHHC1	5.4	7	6
ZDHHC13	5.4	7	6
VDAC1	4.2	7	6
ZNF341	9.6	6	6
ZNF385D	8.6	6	6
ZNF556	8.2	6	6
ZNF572	8.2	6	6
ZNF75D	8.2	6	6
ZNF544	7.2	6	6
ZNF730	7.2	6	6
ZNF233	7	6	6
ZNF404	6.8	6	6
ZNF410	6.5	6	6
XRCC4	5.8	6	6
ZBTB7A	5.4	6	6
ZCCHC18	5.4	6	6
WDR20	4.2	6	6
YIPF1	4.2	6	6
TMEM252	3	6	6
TMEM116	2.6	6	6
ZNF750	8.2	4	6
ZNF440	7.2	4	6
ZNF672	7.2	4	6
WSCD1	7	4	6
ZNF30	6.5	4	6
ZDHHC11	5.8	4	6
ZMAT3	5.8	4	6
ZNF232	5.8	4	6
ZNF488	5.6	4	6
ZNF134	5.1	4	6
ZNF207	5.1	4	6
UROD	3.7	4	6
VMA22	3.7	4	6
TMEM151B	3	4	6
TMEM212	3	4	6
TSPO2	2.8	4	6
ZNF222	7	3	6
ZNF384	6.5	3	6
WIPI2	5.8	3	6
ZBTB14	5.8	3	6
ZNF205	5.1	3	6
VN1R4	4.4	3	6
VSIG1	4.4	3	6
UXS1	4.2	3	6
WHAMM	4.2	3	6
TSNAX	4	3	6
TSPAN17	4	3	6
TSPAN7	4	3	6
VSIG2	3.7	3	6
TMEM192	3	3	6
TMEM256-PLSCR3	3	3	6
TSPAN10	2.8	3	6
TSPAN4	2.8	3	6
TSPAN6	2.8	3	6
TSPAN9	2.8	3	6
ZNF460	8.6	1	6
ZKSCAN3	8.4	1	6
ZNF48	7.2	1	6
ZNF169	6.8	1	6
ZNF45	6.8	1	6
ZMYND11	6.5	1	6
XKR9	5.8	1	6
XPNPEP3	5.8	1	6
ZDHHC9	5.4	1	6
ZNF239	5.1	1	6
VPS72	4.4	1	6
VSIG8	4.4	1	6
WDR45B	4.2	1	6
TSSK3	4	1	6
TRIM64B	2.8	1	6
TSN	2.8	1	6
TMEM127	2.6	1	6
TEX19	2.3	1	6
TEX264	2.3	1	6
MZT1	1.2	1	6
NANOS2	1.2	1	6
TMEM18	3		6
PGLS	1.4		6
SLFN11	13.1	19	5.9
PHLPP1	13.1	19	5.9
NLRP10	13.1	19	5.9
CCDC80	13.1	19	5.9
RNF213	31.1	37	5.9
LAMA2	27.1	33	5.9
TJP1	17.1	23	5.9
WNK1	17.1	23	5.9
PDE10A	15.2	21	5.8
ZNF836	11.2	17	5.8
ZNF845	11.2	17	5.8
RTL1	11.2	17	5.8
FMNL3	11.2	17	5.8
GCC1	11.2	17	5.8
LRRN1	11.2	17	5.8
APLP1	11.2	17	5.8
ARHGAP11A	11.2	17	5.8
ZNF492	8.2	14	5.8
UFL1	8.2	14	5.8
SGPL1	8.2	14	5.8
SLC22A9	8.2	14	5.8
SLC7A4	8.2	14	5.8
TBCCD1	8.2	14	5.8
TSSK1B	7.2	13	5.8
ZFP3	7.2	13	5.8
ZFP62	7.2	13	5.8
SLFN12L	7.2	13	5.8
PDIA4	7.2	13	5.8
LZTS1	7.2	13	5.8
DRC9	7.2	13	5.8
FANCE	7.2	13	5.8
FEZ1	7.2	13	5.8
FKBP10	7.2	13	5.8
G3BP1	7.2	13	5.8
CARD8	7.2	13	5.8
CEP70	7.2	13	5.8
CTNNBL1	7.2	13	5.8
SACS	27.3	33	5.7
NIPBL	21.3	27	5.7
NLRP9	17.3	23	5.7
CAMSAP1	17.3	23	5.7
PCDHB14	13.3	19	5.7
MAPKBP1	13.3	19	5.7
IQSEC2	13.3	19	5.7
KIT	13.3	19	5.7
CCDC171	13.3	19	5.7
VPS54	10.3	16	5.7
TMEM168	10.3	16	5.7
TRAK2	10.3	16	5.7
SLFN5	10.3	16	5.7
MAN1A1	10.3	16	5.7
FHAD1	10.3	16	5.7
SDK1	23.4	29	5.6
ZNF616	11.4	17	5.6
TLR10	11.4	17	5.6
TMTC3	11.4	17	5.6
NR3C2	11.4	17	5.6
RBM27	11.4	17	5.6
MCPH1	11.4	17	5.6
FYB2	11.4	17	5.6
FYCO1	11.4	17	5.6
CHAT	11.4	17	5.6
DDI1	11.4	17	5.6
AFF1	11.4	17	5.6
ALOXE3	11.4	17	5.6
ZZZ3	8.4	14	5.6
ZFP30	8.4	14	5.6
TTC16	8.4	14	5.6
STKLD1	8.4	14	5.6
PRIMPOL	8.4	14	5.6
SEMA6C	8.4	14	5.6
DRD2	8.4	14	5.6
CASKIN1	8.4	14	5.6
CBX4	8.4	14	5.6
CCDC138	8.4	14	5.6
ADA2	8.4	14	5.6
AHCYL2	8.4	14	5.6
ACVR1B	8.4	14	5.6
HERC2	28.5	34	5.5
NAV2	21.5	27	5.5
MDGA2	18.5	24	5.5
KIAA1217	18.5	24	5.5
DLC1	18.5	24	5.5
TSPOAP1	17.5	23	5.5
DOCK6	17.5	23	5.5
SEMA3E	14.5	20	5.5
MAN2A2	14.5	20	5.5
ABCC5	14.5	20	5.5
ZNF676	10.5	16	5.5
SV2B	10.5	16	5.5
PCDHB11	10.5	16	5.5
DDHD1	10.5	16	5.5
DDX42	10.5	16	5.5
DEPDC1	10.5	16	5.5
DPP9	10.5	16	5.5
ATP8B3	10.5	16	5.5
AFP	10.5	16	5.5
ZNHIT6	7.5	13	5.5
ZNF683	7.5	13	5.5
TUBAL3	7.5	13	5.5
PBX1	7.5	13	5.5
PI15	7.5	13	5.5
RORC	7.5	13	5.5
RUNDC3B	7.5	13	5.5
GLB1L	7.5	13	5.5
NALF1	7.5	13	5.5
NR2F1	7.5	13	5.5
FBXW10B	7.5	13	5.5
FOXG1	7.5	13	5.5
CCSER2	7.5	13	5.5
CERT1	7.5	13	5.5
CFAP92	7.5	13	5.5
AGT	7.5	13	5.5
ATP6V0D2	7.5	13	5.5
TRIP11	13.6	19	5.4
CSPP1	13.6	19	5.4
DHX36	13.6	19	5.4
AMPD1	13.6	19	5.4
ATRN	13.6	19	5.4
ZNF337	8.6	14	5.4
ZNF14	8.6	14	5.4
SLC38A8	8.6	14	5.4
SLFN14	8.6	14	5.4
MAN2B2	8.6	14	5.4
PLCD1	8.6	14	5.4
PTGER3	8.6	14	5.4
FAM217A	8.6	14	5.4
CERS3	8.6	14	5.4
ALDH1A3	8.6	14	5.4
ALG10	8.6	14	5.4
APPL1	8.6	14	5.4
B3GNT5	8.6	14	5.4
DNHD1	20.6	26	5.4
CREBBP	25.7	31	5.3
SCN1A	21.7	27	5.3
TCF20	18.7	24	5.3
ACACA	18.7	24	5.3
CAMSAP2	15.7	21	5.3
SIGLEC1	14.7	20	5.3
PTPN14	14.7	20	5.3
ARHGAP35	14.7	20	5.3
ZNF470	11.7	17	5.3
SNX19	11.7	17	5.3
MEGF11	11.7	17	5.3
KANSL1L	11.7	17	5.3
ASAP2	11.7	17	5.3
BTBD7	11.7	17	5.3
ZNF267	10.7	16	5.3
VEPH1	10.7	16	5.3
PARP8	10.7	16	5.3
EFCAB13	10.7	16	5.3
ENPP3	10.7	16	5.3
ADGB	10.7	16	5.3
ZNF519	7.7	13	5.3
UTP4	7.7	13	5.3
OR2T12	7.7	13	5.3
PREB	7.7	13	5.3
HARS2	7.7	13	5.3
KLHL23	7.7	13	5.3
MMP3	7.7	13	5.3
MOGS	7.7	13	5.3
MSANTD4	7.7	13	5.3
OR11H6	7.7	13	5.3
EDAR	7.7	13	5.3
FBXO7	7.7	13	5.3
GC	7.7	13	5.3
BANP	7.7	13	5.3
CEL	7.7	13	5.3
ARHGEF4	7.7	13	5.3
COL6A3	27.8	33	5.2
DNAH1	24.8	30	5.2
PIEZO2	17.8	23	5.2
NEDD4	13.8	19	5.2
INPP4B	13.8	19	5.2
CFAP44	13.8	19	5.2
CFAP58	13.8	19	5.2
USF3	18.9	24	5.1
SBF2	18.9	24	5.1
PLCB4	18.9	24	5.1
FN1	18.9	24	5.1
PTPRO	15.9	21	5.1
DHX30	15.9	21	5.1
BTAF1	15.9	21	5.1
ZRANB3	11.9	17	5.1
WWP1	11.9	17	5.1
ZNF347	11.9	17	5.1
MCM10	11.9	17	5.1
GRIA1	11.9	17	5.1
KIAA0408	11.9	17	5.1
DENND2B	11.9	17	5.1
AASDH	11.9	17	5.1
A1CF	8.9	14	5.1
ZC3H12C	8.9	14	5.1
ZNF254	8.9	14	5.1
ZNF564	8.9	14	5.1
TGFBR2	8.9	14	5.1
WDHD1	8.9	14	5.1
PCDHGC3	8.9	14	5.1
HUNK	8.9	14	5.1
KCNA3	8.9	14	5.1
MEIS1	8.9	14	5.1
DENND1C	8.9	14	5.1
CNR1	8.9	14	5.1
AP1G1	8.9	14	5.1
BFSP1	8.9	14	5.1
RALYL	7.9	13	5.1
NPY4R	7.9	13	5.1
OR10X1	7.9	13	5.1
OR7E24	7.9	13	5.1
PLSCR2	7.9	13	5.1
PROM2	7.9	13	5.1
GSDMC	7.9	13	5.1
GTPBP3	7.9	13	5.1
GTSE1	7.9	13	5.1
IFI44	7.9	13	5.1
KAT8	7.9	13	5.1
ELP2	7.9	13	5.1
FAM114A1	7.9	13	5.1
FSTL4	7.9	13	5.1
BTRC	7.9	13	5.1
CCDC148	7.9	13	5.1
ANGPTL1	7.9	13	5.1
HIVEP2	22	27	5
HECW2	21	26	5
KIF21B	21	26	5
NWD1	18	23	5
SLITRK2	15	20	5
TUT4	15	20	5
DROSHA	15	20	5
AR	15	20	5
TRPC5	14	19	5
UPF2	14	19	5
JAK3	14	19	5
MIS18BP1	14	19	5
NEK1	14	19	5
NEK10	14	19	5
INTS2	14	19	5
CDH19	14	19	5
ZNF569	11	16	5
ZNF687	11	16	5
ZNF502	11	16	5
VIL1	11	16	5
SAP130	11	16	5
STIM2	11	16	5
N4BP1	11	16	5
PRICKLE1	11	16	5
REST	11	16	5
IPO11	11	16	5
ME3	11	16	5
MIDEAS	11	16	5
BCR	11	16	5
CHAF1A	11	16	5
BCL11A	11	16	5
SLC4A3	16.1	11	5
TRERF1	15.2	11	5
ZNF469	14.7	11	5
TMC2	14	11	5
TNRC6C	14	11	5
TSC1	13.8	11	5
TSC2	13.8	11	5
UBR3	13.8	11	5
ZNF451	13.6	11	5
TTC21A	12.6	11	5
XPO1	12.6	11	5
TCOF1	12.4	11	5
VAV3	12.1	11	5
WWC2	11.7	11	5
WDR36	11	11	5
ZCCHC2	11	11	5
UBN2	10.7	11	5
VWCE	10.3	11	5
ZNF551	10.3	11	5
USHBP1	9.8	11	5
UVRAG	9.8	11	5
UGT2B10	9.6	11	5
XKR4	9.6	11	5
ZFYVE1	9.6	11	5
ZNF354B	9.3	11	5
ZIC4	8.9	11	5
ZNF354C	8.9	11	5
ZNF71	8.9	11	5
ZCWPW1	8.2	11	5
ZNF284	8.2	11	5
ZNF431	8.2	11	5
ZNF480	8.2	11	5
ZNF496	8.2	11	5
VPS51	7.9	11	5
WAC	7.9	11	5
ZNF16	7.9	11	5
ZNF174	7.9	11	5
ZNF251	7.5	11	5
ZNF625	7.5	11	5
ZC3H12A	6.8	11	5
ZCCHC7	6.8	11	5
ZNF181	6.3	11	5
ZNF501	6.1	11	5
ZNF140	4.9	11	5
TIE1	15.4	10	5
ZNF479	14.7	10	5
USP54	14	10	5
WDR19	13.6	10	5
U2SURP	13.3	10	5
TP63	11.9	10	5
TRPV5	11.9	10	5
ZHX2	11.7	10	5
TSHZ1	11.2	10	5
UROC1	11.2	10	5
VPS18	11.2	10	5
WWP2	11.2	10	5
TUBA3C	11	10	5
UBAP2	11	10	5
ZBTB20	11	10	5
ZNF226	10.3	10	5
WDR3	9.8	10	5
UGT3A2	9.6	10	5
WHRN	9.6	10	5
ZNF19	9.6	10	5
ZNF175	9.3	10	5
ZNF214	9.3	10	5
ZNF304	9.3	10	5
YME1L1	9.1	10	5
ZIC1	9.1	10	5
ZBTB33	8.9	10	5
ZNF630	8.9	10	5
TNPO2	8.4	10	5
TRAK1	8.4	10	5
TSC22D1	8.4	10	5
TSPEAR	8.4	10	5
USP45	8.4	10	5
USP51	8.4	10	5
XYLT2	8.2	10	5
ZNF541	8.2	10	5
WBP11	7.9	10	5
ZBTB5	7.9	10	5
ZIK1	7.9	10	5
ZBTB48	7.7	10	5
ZNF277	7.7	10	5
ZNF573	7.7	10	5
ZNF619	7.7	10	5
ZFP91	7.5	10	5
ZNF345	7.5	10	5
ZNF527	7.5	10	5
WNT16	6.8	10	5
ZBTB39	6.5	10	5
TTYH2	6.3	10	5
ZCCHC4	6.3	10	5
TRMT1L	5.4	10	5
WDR89	5.4	10	5
WDR75	5.1	10	5
YBX2	5.1	10	5
TPD52L1	4	10	5
TSHZ2	13.3	9	5
UBR2	13.3	9	5
TBC1D8	12.6	9	5
TSHR	12.6	9	5
TTF2	12.4	9	5
UBE2O	11.2	9	5
UGT2B4	11.2	9	5
TECPR1	11	9	5
USP20	10.5	9	5
USP35	10.5	9	5
ZNF534	10.5	9	5
ZNF429	10.3	9	5
UTP14C	9.8	9	5
ZC3HAV1	9.8	9	5
ZMIZ2	9.8	9	5
ZNF157	9.8	9	5
ZNF281	9.8	9	5
ZMYND15	9.6	9	5
ZNF202	9.3	9	5
ZNF311	9.3	9	5
ZNF426	9.3	9	5
ZC3H3	9.1	9	5
ZDHHC8	9.1	9	5
ZNF530	8.9	9	5
ZNF599	8.9	9	5
ZNF677	8.9	9	5
TOP3B	8.4	9	5
ZFP28	8.2	9	5
ZNF131	8.2	9	5
VNN2	7.9	9	5
WIPF1	7.9	9	5
ZCCHC8	7.9	9	5
WNT10A	7.7	9	5
WNT2	7.7	9	5
ZKSCAN8	7.7	9	5
ZNF215	7.7	9	5
ZNF263	7.7	9	5
ZFP90	7.5	9	5
ZNF441	7.5	9	5
ZNF598	7.5	9	5
VPS52	6.8	9	5
YTHDF3	6.8	9	5
ZDHHC15	6.8	9	5
WDR41	6.5	9	5
ZKSCAN1	6.3	9	5
ZKSCAN4	6.3	9	5
ZNF266	6.1	9	5
ZNF525	6.1	9	5
ZNF566	6.1	9	5
ZNF622	6.1	9	5
ZBTB3	5.1	9	5
VRK3	4.9	9	5
ZDHHC16	4.9	9	5
ZBTB44	4.7	9	5
TRIM67	12.1	7	5
TRIM58	11.2	7	5
XPO5	11	7	5
USP38	10.7	7	5
VCAM1	10.7	7	5
VARS1	10.5	7	5
ZBED4	10.5	7	5
VARS2	9.8	7	5
ZKSCAN7	9.6	7	5
ZNF420	9.3	7	5
ZC3H7B	9.1	7	5
ZIC3	9.1	7	5
ZNF652	8.9	7	5
TRAP1	8.4	7	5
TUBGCP4	8.4	7	5
WIZ	8.4	7	5
XRRA1	8.2	7	5
ZNF224	8.2	7	5
ZNF23	8.2	7	5
ZNF33A	8.2	7	5
ZNF354A	8.2	7	5
WAS	7.9	7	5
WDR70	7.9	7	5
ZIM2	7.9	7	5
ZNF101	7.9	7	5
ZNF397	7.7	7	5
ZNF567	7.7	7	5
ZNF135	7.5	7	5
ZNF629	7.5	7	5
XKRX	6.8	7	5
XYLB	6.8	7	5
ZDHHC17	6.8	7	5
ZFP36L2	6.8	7	5
YARS1	6.5	7	5
ZBTB18	6.5	7	5
TTLL9	6.3	7	5
UVSSA	6.3	7	5
ZFP2	6.3	7	5
ZNF468	6.1	7	5
TRMT11	5.4	7	5
TULP3	5.4	7	5
UMPS	5.4	7	5
UQCRC2	5.4	7	5
VSIG4	5.4	7	5
XRCC2	5.4	7	5
VPS26B	5.1	7	5
ULBP1	4.7	7	5
USP46	4.7	7	5
WLS	4.7	7	5
XK	4.7	7	5
TMLHE	4	7	5
TREM1	4	7	5
TMEM106C	2.6	7	5
WDR11	11.9	6	5
XPNPEP2	11.7	6	5
ZNF438	11.7	6	5
UMOD	10.7	6	5
WDR93	9.6	6	5
VWA7	8.4	6	5
WEE2	8.4	6	5
ZBTB7C	8.4	6	5
ZFP57	8.2	6	5
ZMYM5	8.2	6	5
ZBTB17	7.9	6	5
ZFYVE28	7.9	6	5
ZNF155	7.5	6	5
ZNF385B	7.5	6	5
ZNF512	7.5	6	5
ZNF618	7.5	6	5
UBXN6	6.8	6	5
ULK3	6.8	6	5
VPS4A	6.8	6	5
WASHC2C	6.8	6	5
WIPF3	6.8	6	5
ZNF100	6.8	6	5
VSTM4	6.5	6	5
WRAP73	6.5	6	5
UBAP1	6.3	6	5
UBR7	6.3	6	5
UNC5CL	6.3	6	5
UNC93A	6.3	6	5
UPB1	6.3	6	5
XKR7	6.3	6	5
UTP3	5.4	6	5
WASF1	5.4	6	5
WIPI1	5.4	6	5
WNT3	5.4	6	5
WRAP53	5.4	6	5
WRNIP1	5.4	6	5
UGT1A1	5.1	6	5
UGT2A1	5.1	6	5
WIPF2	5.1	6	5
WTAP	5.1	6	5
ZBTB37	5.1	6	5
ZDHHC14	5.1	6	5
ZMYND10	5.1	6	5
ZBTB8B	4.9	6	5
ZFYVE19	4.9	6	5
ZMPSTE24	4.9	6	5
YY1	4.7	6	5
TREM2	4	6	5
TRIT1	4	6	5
TRIM7	3.7	6	5
TSPAN8	3.7	6	5
UCK2	3.7	6	5
TP53INP1	3.5	6	5
TRIM8	3.3	6	5
TRUB2	3.3	6	5
TTR	3.3	6	5
TEX12	2.3	6	5
ZC3H10	4.7	5	5
STK36	12.6	4	5
USP11	9.8	4	5
ZFX	8.9	4	5
VPS35L	8.4	4	5
WFIKKN2	8.4	4	5
ZFR2	8.2	4	5
UBXN11	6.8	4	5
UGP2	6.8	4	5
XKR6	6.8	4	5
ZNF12	6.8	4	5
VRK1	6.5	4	5
WDCP	6.5	4	5
WIF1	6.5	4	5
ZC3H15	6.5	4	5
TRPC4AP	6.3	4	5
TULP1	6.3	4	5
ZNF141	6.3	4	5
ZNF165	6.3	4	5
ZNF2	6.1	4	5
TSC22D2	5.4	4	5
UPK1A	5.4	4	5
USP9Y	5.4	4	5
UTP18	5.4	4	5
YIF1A	5.4	4	5
YIF1B	5.4	4	5
UCKL1	5.1	4	5
WNT3A	5.1	4	5
ZC4H2	5.1	4	5
VBP1	4.9	4	5
VDR	4.9	4	5
WNT5B	4.9	4	5
WSB2	4.9	4	5
ZMYND12	4.9	4	5
UGCG	4.7	4	5
UGT1A3	4.7	4	5
USP17L2	4.7	4	5
VSIG10	4.7	4	5
ZBTB45	4.7	4	5
TNFRSF9	4	4	5
TRIM72	4	4	5
TNFSF4	3.7	4	5
TNNT1	3.7	4	5
TOR4A	3.7	4	5
TRIM39	3.7	4	5
TSPAN11	3.7	4	5
TSPAN5	3.7	4	5
TSPYL4	3.7	4	5
UBE2U	3.7	4	5
TRMT61A	3.3	4	5
TTC22	3.3	4	5
TM4SF4	2.6	4	5
TMEM109	2.6	4	5
TAFA4	2.3	4	5
STATH	2.1	4	5
USP42	11.9	3	5
USP2	8.4	3	5
ZNF526	8.2	3	5
WDR25	7.9	3	5
XRCC1	7.7	3	5
ZBTB46	7.7	3	5
ZNF358	7.5	3	5
WBP4	6.8	3	5
WDR13	6.5	3	5
ZGPAT	6.3	3	5
ZNF684	6.1	3	5
TRMT2A	5.4	3	5
TWF1	5.4	3	5
UNKL	5.4	3	5
UPP2	5.4	3	5
UGT1A10	5.1	3	5
WNT7A	5.1	3	5
WWTR1	5.1	3	5
YTHDF2	4.9	3	5
ZBTB47	4.9	3	5
VPS33B	4.7	3	5
VPS37C	4.7	3	5
TNFRSF14	4	3	5
TSEN34	4	3	5
TP53I11	3.7	3	5
UBE2M	3.7	3	5
UNC93B1	3.7	3	5
UQCRFS1	3.7	3	5
TNFRSF17	3.5	3	5
TOB1	3.5	3	5
TREML4	3.5	3	5
TRH	3.5	3	5
TRIM26	3.5	3	5
TRIM64C	3.3	3	5
TLCD5	2.6	3	5
TMEM107	2.6	3	5
TCEAL1	2.3	3	5
TCEAL7	2.3	3	5
SPRR2G	2.1	3	5
SSU72	2.1	3	5
RBP1	1.9	3	5
YY2	7.7	1	5
ZNF394	6.1	1	5
ZBTB7B	5.1	1	5
USP50	4.7	1	5
WDR5	4.7	1	5
ZBTB9	4.7	1	5
TMT1B	4	1	5
TNFSF12	4	1	5
TNFSF9	4	1	5
TPRG1	4	1	5
TRIM54	3.7	1	5
UBE2E3	3.7	1	5
TOR3A	3.5	1	5
TPPP2	3.5	1	5
TPSAB1	3.5	1	5
TSR3	3.3	1	5
TIMM22	2.6	1	5
TMEM11	2.6	1	5
TAFA5	2.3	1	5
TBPL1	2.3	1	5
SRSF2	2.1	1	5
STMND1	2.1	1	5
STPG3	2.1	1	5
STPG4	2.1	1	5
MYCBP	1.2	1	5
RELL1	1.9		5
STAT1	12.1	17	4.9
RADIL	12.1	17	4.9
PARD3B	12.1	17	4.9
MAP7D2	12.1	17	4.9
DDB1	12.1	17	4.9
DIAPH1	12.1	17	4.9
CNTN2	12.1	17	4.9
TDP1	9.1	14	4.9
PTPN11	9.1	14	4.9
PIAS1	9.1	14	4.9
LRRC40	9.1	14	4.9
FIGNL1	9.1	14	4.9
CCDC62	9.1	14	4.9
CEP85L	9.1	14	4.9
MYO16	24.1	29	4.9
GRM1	16.1	21	4.9
CTC1	16.1	21	4.9
HECW1	22.2	27	4.8
ZNF407	18.2	23	4.8
TRPM1	15.2	20	4.8
UGGT2	15.2	20	4.8
RREB1	15.2	20	4.8
SON	15.2	20	4.8
PCDHAC1	15.2	20	4.8
PCDHGA1	15.2	20	4.8
FSTL5	15.2	20	4.8
CFAP46	15.2	20	4.8
CARMIL1	15.2	20	4.8
ZNF148	11.2	16	4.8
ZNF528	11.2	16	4.8
PITRM1	11.2	16	4.8
PKN1	11.2	16	4.8
SH3KBP1	11.2	16	4.8
SMYD1	11.2	16	4.8
NRDE2	11.2	16	4.8
PDILT	11.2	16	4.8
ESCO1	11.2	16	4.8
C3ORF20	11.2	16	4.8
CD93	11.2	16	4.8
ZSCAN5B	8.2	13	4.8
ZNF662	8.2	13	4.8
ZC3H14	8.2	13	4.8
TMEM232	8.2	13	4.8
TRIM46	8.2	13	4.8
UGT2A2	8.2	13	4.8
SPAST	8.2	13	4.8
SVOPL	8.2	13	4.8
TFAP2B	8.2	13	4.8
NR3C1	8.2	13	4.8
PCDHGA10	8.2	13	4.8
PMPCB	8.2	13	4.8
POTEH	8.2	13	4.8
ITFG1	8.2	13	4.8
MEIS2	8.2	13	4.8
DHCR7	8.2	13	4.8
ANKRD13B	8.2	13	4.8
ARHGEF3	8.2	13	4.8
CCDC106	8.2	13	4.8
ACSL6	8.2	13	4.8
NEB	32.2	37	4.8
LRP2	35.3	40	4.7
ARID1A	31.3	36	4.7
TIAM1	21.3	26	4.7
PLG	14.3	19	4.7
PPFIA1	14.3	19	4.7
NOD2	14.3	19	4.7
PCDHA9	14.3	19	4.7
CASZ1	14.3	19	4.7
ZNF814	9.3	14	4.7
ZNF540	9.3	14	4.7
TTC12	9.3	14	4.7
WASL	9.3	14	4.7
PKD2	9.3	14	4.7
KIFC3	9.3	14	4.7
L3MBTL4	9.3	14	4.7
NUP85	9.3	14	4.7
ADAM9	9.3	14	4.7
ATMIN	9.3	14	4.7
ACSM3	9.3	14	4.7
ZNF292	22.4	27	4.6
GOLGB1	22.4	27	4.6
CDH8	19.4	24	4.6
PHLDB2	16.4	21	4.6
AXDND1	16.4	21	4.6
FRMPD1	16.4	21	4.6
ABCC11	16.4	21	4.6
SIPA1L3	15.4	20	4.6
MYO1F	15.4	20	4.6
CDH20	15.4	20	4.6
CEP152	15.4	20	4.6
RBL2	12.4	17	4.6
SFI1	12.4	17	4.6
LINGO2	12.4	17	4.6
MSH2	12.4	17	4.6
NCKAP1	12.4	17	4.6
GFM1	12.4	17	4.6
ZNF658	11.4	16	4.6
XPO6	11.4	16	4.6
ZBTB38	11.4	16	4.6
TBX5	11.4	16	4.6
TGFBR3	11.4	16	4.6
SMG7	11.4	16	4.6
TBC1D5	11.4	16	4.6
NOVA1	11.4	16	4.6
OSBPL7	11.4	16	4.6
NETO1	11.4	16	4.6
KCNH2	11.4	16	4.6
CCT8L2	11.4	16	4.6
CDC5L	11.4	16	4.6
CHRM3	11.4	16	4.6
CACNB2	11.4	16	4.6
TOP1MT	8.4	13	4.6
TINAGL1	8.4	13	4.6
NCOA5	8.4	13	4.6
PAPOLA	8.4	13	4.6
PAPSS2	8.4	13	4.6
PLEKHM3	8.4	13	4.6
SLC47A1	8.4	13	4.6
IGFN1	8.4	13	4.6
LRWD1	8.4	13	4.6
GPR141	8.4	13	4.6
GTF3C5	8.4	13	4.6
HGSNAT	8.4	13	4.6
CASP1	8.4	13	4.6
CDC7	8.4	13	4.6
CYTIP	8.4	13	4.6
DIS3L2	8.4	13	4.6
DKC1	8.4	13	4.6
DNAI7	8.4	13	4.6
ARRDC4	8.4	13	4.6
PXDN	18.5	23	4.5
SF3B1	18.5	23	4.5
KIF20B	18.5	23	4.5
ZNF721	14.5	19	4.5
WDR17	14.5	19	4.5
SLC4A2	14.5	19	4.5
STK31	14.5	19	4.5
RAPGEF6	14.5	19	4.5
PIK3R1	14.5	19	4.5
RAD50	14.5	19	4.5
NRCAM	14.5	19	4.5
ZNF90	12.6	17	4.4
ZBTB11	12.6	17	4.4
TOPORS	12.6	17	4.4
RFX7	12.6	17	4.4
PDE8B	12.6	17	4.4
PITPNM1	12.6	17	4.4
KCTD16	12.6	17	4.4
KIF5A	12.6	17	4.4
MMS22L	12.6	17	4.4
EDRF1	12.6	17	4.4
GRIK4	12.6	17	4.4
CLSTN2	12.6	17	4.4
ADAR	12.6	17	4.4
ZXDC	9.6	14	4.4
ZNF432	9.6	14	4.4
SUSD1	9.6	14	4.4
TENT2	9.6	14	4.4
OR4K2	9.6	14	4.4
SCAI	9.6	14	4.4
GSE1	9.6	14	4.4
HMMR	9.6	14	4.4
MAGEB3	9.6	14	4.4
DNM1	9.6	14	4.4
ATF6	9.6	14	4.4
CEP83	9.6	14	4.4
ABLIM3	8.6	13	4.4
ZNF679	8.6	13	4.4
ZNF93	8.6	13	4.4
ZNF37A	8.6	13	4.4
VRTN	8.6	13	4.4
SLC45A4	8.6	13	4.4
SMPD4	8.6	13	4.4
MLPH	8.6	13	4.4
NHERF4	8.6	13	4.4
OR8H1	8.6	13	4.4
PRMT3	8.6	13	4.4
GATA3	8.6	13	4.4
KBTBD6	8.6	13	4.4
DTX4	8.6	13	4.4
HECTD1	19.6	24	4.4
ABCB4	19.6	24	4.4
ZMYM3	16.6	21	4.4
MYPN	16.6	21	4.4
ADAMTS3	16.6	21	4.4
NOTCH2	21.7	26	4.3
DSCAML1	21.7	26	4.3
PATJ	18.7	23	4.3
NBEAL1	18.7	23	4.3
HELZ	18.7	23	4.3
GLI2	18.7	23	4.3
PTPRN2	15.7	20	4.3
MCF2L2	15.7	20	4.3
CTNNA3	15.7	20	4.3
ADAMTS14	14.7	19	4.3
TTLL7	14.7	19	4.3
OLFML2B	14.7	19	4.3
PSD3	14.7	19	4.3
RASGRF2	14.7	19	4.3
DNAH12	14.7	19	4.3
FAM184A	14.7	19	4.3
CDH26	14.7	19	4.3
ZNF471	11.7	16	4.3
ZNF112	11.7	16	4.3
SOBP	11.7	16	4.3
TRIM37	11.7	16	4.3
SENP7	11.7	16	4.3
PDE3B	11.7	16	4.3
POLR1B	11.7	16	4.3
LRGUK	11.7	16	4.3
MTMR1	11.7	16	4.3
N4BP2L2	11.7	16	4.3
KIAA0753	11.7	16	4.3
ESF1	11.7	16	4.3
ADGRL1	11.7	16	4.3
CEP295	11.7	16	4.3
ZNF770	9.8	14	4.2
ZNF493	9.8	14	4.2
URGCP	9.8	14	4.2
PPP3CB	9.8	14	4.2
RAD54B	9.8	14	4.2
KLHL24	9.8	14	4.2
MAP3K20	9.8	14	4.2
MEX3B	9.8	14	4.2
MTTP	9.8	14	4.2
OR4A16	9.8	14	4.2
OR8U1	9.8	14	4.2
DDX3X	9.8	14	4.2
IARS1	9.8	14	4.2
CSMD1	36.9	41	4.1
APC	32.9	37	4.1
USP34	26.9	31	4.1
DOCK8	19.9	24	4.1
CEP192	19.9	24	4.1
TET1	18.9	23	4.1
HCFC1	18.9	23	4.1
MYOF	18.9	23	4.1
SLC9C1	15.9	20	4.1
NUP188	15.9	20	4.1
PSME4	15.9	20	4.1
PTPRM	15.9	20	4.1
MCM3AP	15.9	20	4.1
MED23	15.9	20	4.1
MIA2	15.9	20	4.1
CHD2	15.9	20	4.1
WDR81	12.9	17	4.1
ZFAT	12.9	17	4.1
RABGAP1	12.9	17	4.1
NPHP4	12.9	17	4.1
PAN2	12.9	17	4.1
PLD1	12.9	17	4.1
PLOD3	12.9	17	4.1
PPP6R3	12.9	17	4.1
FAM120B	12.9	17	4.1
GPRASP2	12.9	17	4.1
HKDC1	12.9	17	4.1
CEP112	12.9	17	4.1
CFAP91	12.9	17	4.1
CLMN	12.9	17	4.1
CCDC88B	12.9	17	4.1
UBE3A	11.9	16	4.1
UBE3C	11.9	16	4.1
SEC24B	11.9	16	4.1
SYT10	11.9	16	4.1
TDRD7	11.9	16	4.1
PRKG1	11.9	16	4.1
PROS1	11.9	16	4.1
RGS3	11.9	16	4.1
MUC12	11.9	16	4.1
CWC22	11.9	16	4.1
DISP2	11.9	16	4.1
EPHA10	11.9	16	4.1
FAN1	11.9	16	4.1
BBS9	11.9	16	4.1
CCDC178	11.9	16	4.1
CPXM1	11.9	16	4.1
ZNF333	8.9	13	4.1
TLR1	8.9	13	4.1
WDR91	8.9	13	4.1
SERPINB7	8.9	13	4.1
SMURF1	8.9	13	4.1
RNF10	8.9	13	4.1
SECISBP2	8.9	13	4.1
GRIPAP1	8.9	13	4.1
HECA	8.9	13	4.1
HGFAC	8.9	13	4.1
KAT5	8.9	13	4.1
KLHL31	8.9	13	4.1
LIN9	8.9	13	4.1
MATK	8.9	13	4.1
EFEMP1	8.9	13	4.1
ELFN2	8.9	13	4.1
FCHO2	8.9	13	4.1
FGD2	8.9	13	4.1
FMO4	8.9	13	4.1
CNDP1	8.9	13	4.1
DAB1	8.9	13	4.1
BUB1B	8.9	13	4.1
CCDC110	8.9	13	4.1
APOB	36	40	4
ABCA12	25	29	4
DYSF	25	29	4
TRANK1	22	26	4
OTOF	22	26	4
SMC4	15	19	4
SPAG5	15	19	4
TEX14	15	19	4
URB1	15	19	4
NLRC5	15	19	4
SHPRH	15	19	4
MTM1	15	19	4
MYBPC2	15	19	4
ITGAL	15	19	4
DNAJC6	15	19	4
CDH7	15	19	4
ZNF583	10	14	4
ZFP37	10	14	4
SV2C	10	14	4
TRPC6	10	14	4
OSBPL9	10	14	4
PHTF2	10	14	4
GPD2	10	14	4
HAUS6	10	14	4
KSR1	10	14	4
LRIT3	10	14	4
MBTPS1	10	14	4
CFAP206	10	14	4
CLUH	10	14	4
CCDC186	10	14	4
CDC16	10	14	4
STXBP5L	18.7	11	4
TLN1	18.5	11	4
SETD1A	16.1	11	4
SOS1	15.9	11	4
TET3	15	11	4
TBC1D9	14.7	11	4
SGIP1	14.5	11	4
TTLL5	14.3	11	4
RUNX1T1	13.3	11	4
SLCO1B7	13.3	11	4
SLCO1B3	13.1	11	4
TAS1R2	12.9	11	4
USP33	12.9	11	4
SETDB1	12.1	11	4
SYDE2	12.1	11	4
SYT16	12.1	11	4
SEL1L2	11.9	11	4
SIPA1	11.9	11	4
SNX13	11.9	11	4
STARD13	11.9	11	4
TNPO1	11.9	11	4
TUSC3	11.7	11	4
TPCN1	11.4	11	4
TLL2	10.5	11	4
VCL	10.3	11	4
TTI1	10	11	4
ZMYM1	10	11	4
SMAD4	9.3	11	4
SP4	9.3	11	4
TBC1D14	9.3	11	4
TGS1	9.3	11	4
ZFAND4	9.3	11	4
TPX2	9.1	11	4
TYW1	9.1	11	4
WASF3	9.1	11	4
TTC13	8.9	11	4
WSCD2	8.9	11	4
ZNF136	8.6	11	4
STXBP3	7.9	11	4
TXNDC16	7.9	11	4
USP21	7.9	11	4
TRIM22	7.7	11	4
TTC39B	7.7	11	4
TXNRD1	7.7	11	4
TMPRSS2	7.5	11	4
TSNAXIP1	7.5	11	4
VIM	7.5	11	4
YTHDF1	7.5	11	4
ZBTB10	7.2	11	4
ZNF143	7.2	11	4
VPS33A	7	11	4
TRAIP	6.5	11	4
SUSD2	6.3	11	4
TAT	6.3	11	4
TICAM1	6.3	11	4
TGIF1	5.8	11	4
UBE2Q1	5.8	11	4
UHMK1	5.8	11	4
SHROOM2	15.9	10	4
TONSL	13.6	10	4
TYK2	12.9	10	4
UBE4B	12.9	10	4
UNC45B	12.9	10	4
RTN3	12.1	10	4
SLC6A5	12.1	10	4
SKIC2	11.9	10	4
SRRM1	11.9	10	4
SUPT16H	11.7	10	4
TRIM42	11.7	10	4
TMEM132A	11.4	10	4
TMEM63C	11.4	10	4
TUB	11.4	10	4
TCP11L2	10.5	10	4
THRAP3	10.5	10	4
TRPC1	10.5	10	4
THBS1	10.3	10	4
UNC5B	10.3	10	4
TRPV2	10	10	4
TRPV4	10	10	4
TXNDC11	10	10	4
SPMIP4	9.3	10	4
TEX2	9.3	10	4
TMEM200A	9.3	10	4
UGT2A3	9.3	10	4
ZMYM6	9.3	10	4
TAF7L	9.1	10	4
TAS1R3	8.9	10	4
TBC1D9B	8.9	10	4
VWA5B1	8.9	10	4
WDPCP	8.6	10	4
ZNF248	8.6	10	4
TAF2	7.9	10	4
TAS1R1	7.9	10	4
TBC1D12	7.9	10	4
TENT4B	7.9	10	4
THAP12	7.7	10	4
TKT	7.7	10	4
TRIM68	7.7	10	4
TYRO3	7.7	10	4
TDRD10	7.5	10	4
WDR55	7.5	10	4
ZBTB1	7.5	10	4
ZBTB24	7.5	10	4
TTC39C	7.2	10	4
ZNF133	7.2	10	4
TRMT2B	7	10	4
UBLCP1	7	10	4
TPST1	6.5	10	4
VPS11	6.5	10	4
VPS45	6.5	10	4
TMPRSS12	6.3	10	4
TNMD	6.3	10	4
VGLL4	6.1	10	4
TRMT44	5.8	10	4
VPS36	5.8	10	4
TPBG	5.1	10	4
TRMT10C	5.1	10	4
TYRP1	5.1	10	4
TIGD3	4.9	10	4
TRA2B	4.9	10	4
TRIM59	4.9	10	4
TMEM30A	4.7	10	4
TMBIM4	3.5	10	4
TRPM8	15	9	4
TAOK2	13.1	9	4
TRDN	12.9	9	4
WDR6	12.9	9	4
SPAM1	11.9	9	4
UPF1	11.7	9	4
TRIM33	11.4	9	4
TTBK1	11.4	9	4
SREBF2	10.7	9	4
SSH1	10.7	9	4
SV2A	10.7	9	4
TNKS2	10.7	9	4
TSGA10	10.7	9	4
STK11IP	10.5	9	4
TTLL2	10.5	9	4
UBAP2L	10.5	9	4
TGM4	10.3	9	4
UTP25	10.3	9	4
VIT	10.3	9	4
TRPV3	10	9	4
USP4	10	9	4
VAV2	10	9	4
ZBED1	10	9	4
SPAG16	9.3	9	4
TIPARP	9.3	9	4
TLE1	9.3	9	4
TLR6	9.1	9	4
TRNT1	9.1	9	4
TSPYL2	9.1	9	4
TSPYL5	9.1	9	4
TESPA1	8.9	9	4
TFR2	8.9	9	4
UBQLN3	8.9	9	4
VNN1	8.9	9	4
XIAP	8.9	9	4
VWA2	8.6	9	4
WDR43	8.6	9	4
ZNF160	8.6	9	4
ZNF223	8.6	9	4
STAM	7.9	9	4
STXBP1	7.9	9	4
SUN2	7.9	9	4
TMC8	7.9	9	4
TMEM63B	7.9	9	4
TPH1	7.9	9	4
TCTN2	7.7	9	4
TIGD4	7.7	9	4
TYW1B	7.7	9	4
USH1G	7.7	9	4
TEKTL1	7.5	9	4
TENT4A	7.5	9	4
TMEM184C	7.5	9	4
VN1R2	7.5	9	4
WDSUB1	7.5	9	4
TRIP4	7.2	9	4
TTLL10	7.2	9	4
VTN	7.2	9	4
WARS1	7.2	9	4
ZKSCAN5	7.2	9	4
TRIM41	7	9	4
TRIM5	7	9	4
TTC39A	7	9	4
TUBB8	7	9	4
UGT2B11	7	9	4
WDR37	7	9	4
WDR4	7	9	4
WDR88	7	9	4
TAS2R1	6.5	9	4
TCEA1	6.5	9	4
TCN1	6.5	9	4
TUBA3E	6.5	9	4
UGT1A9	6.1	9	4
VN1R1	6.1	9	4
WDR31	6.1	9	4
WT1	6.1	9	4
TRAFD1	5.8	9	4
TRAM1L1	5.8	9	4
UPRT	5.8	9	4
WDFY1	5.6	9	4
TMEM53	5.1	9	4
TMUB2	4.9	9	4
TMPRSS5	4.7	9	4
TRIP13	4.4	9	4
USP27X	4.4	9	4
TMEM105	3.5	9	4
SH3TC2	13.3	7	4
ST6GAL2	13.1	7	4
TJP2	12.9	7	4
WDR49	12.9	7	4
SNED1	12.1	7	4
STRIP1	12.1	7	4
TEX11	11.9	7	4
THBS4	11.7	7	4
UBE3B	11.7	7	4
VPS41	11.7	7	4
TGM6	11.4	7	4
TAF1C	10.7	7	4
TMPRSS7	10.7	7	4
STEAP4	10.5	7	4
USP16	10.5	7	4
THSD1	10.3	7	4
USP43	10.3	7	4
USP5	10	7	4
SSX2IP	9.3	7	4
TACC1	9.3	7	4
[truncated: 17,668 more rows]
