# Supplementary material for: Systematic mapping of O-GlcNAc transferase and O-GlcNAcase defines disease-associated variants
Source: J Biol Chem. 2026 May 8;302(6):113134. doi: 10.1016/j.jbc.2026.113134 (PMC13264370; doi:10.1016/j.jbc.2026.113134)
Supplement: Table S4 [file mmc5.xlsx]

## Sheet: Feuil1
Category	Number of samples- all other OGA mutations	Percentage of samples- all other OGA mutations	Number of samples - OGA hotspot mutations	Percentage of samples - OGA hotspot mutations	Enrichement in OGA hotspot cancers
Breast Cancer	12	0.038	0	0	-0.038
Hepatobiliary Cancer	20	0.063	1	0.028	-0.035
Bladder Cancer	11	0.034	0	0	-0.034
Endometrial Cancer	35	0.11	3	0.083	-0.027
Head and Neck Cancer	7	0.022	0	0	-0.022
Melanoma	23	0.072	2	0.056	-0.016
Mature B-Cell Neoplasms	4	0.013	0	0	-0.013
Pancreatic Cancer	4	0.013	0	0	-0.013
Prostate Cancer	4	0.013	0	0	-0.013
Skin Cancer	3	0.009	0	0	-0.009
Cervical Cancer	3	0.009	0	0	-0.009
Ovarian Epithelial Tumor	3	0.009	0	0	-0.009
Endometrial Carcinoma	3	0.009	0	0	-0.009
Small Cell Lung Cancer	2	0.006	0	0	-0.006
Embryonal Tumor	2	0.006	0	0	-0.006
Renal Clear Cell Carcinoma	2	0.006	0	0	-0.006
T-Lymphoblastic Leukemia/Lymphoma	2	0.006	0	0	-0.006
Lung Cancer	1	0.003	0	0	-0.003
Salivary Gland Cancer	1	0.003	0	0	-0.003
Renal Non-Clear Cell Carcinoma	1	0.003	0	0	-0.003
Leukemia	1	0.003	0	0	-0.003
Cancer of Unknown Primary	1	0.003	0	0	-0.003
Ovarian Cancer	1	0.003	0	0	-0.003
Acute Myeloid Leukemia	1	0.003	0	0	-0.003
Uterine Endometrioid Carcinoma	1	0.003	0	0	-0.003
Renal Cell Carcinoma	1	0.003	0	0	-0.003
Cholangiocarcinoma	1	0.003	0	0	-0.003
Salivary Cancer	1	0.003	0	0	-0.003
Adrenocortical Carcinoma	1	0.003	0	0	-0.003
Soft Tissue Sarcoma	1	0.003	0	0	-0.003
Bone Cancer	1	0.003	0	0	-0.003
B-Lymphoblastic Leukemia/Lymphoma	1	0.003	0	0	-0.003
NA	10	0.031	1	0.028	-0.003
Skin Cancer, Non-Melanoma	25	0.078	3	0.083	0.005
Ampullary Cancer	2	0.006	1	0.028	0.022
Mature B-cell lymphoma	2	0.006	1	0.028	0.022
Pleural Mesothelioma	1	0.003	1	0.028	0.025
Colorectal Cancer	62	0.194	8	0.222	0.028
Glioma	8	0.025	2	0.056	0.031
Glioblastoma	5	0.016	2	0.056	0.04
Esophagogastric Cancer	21	0.066	5	0.139	0.073
Non-Small Cell Lung Cancer	28	0.088	6	0.167	0.079
