# Supplementary material for: Systematic mapping of O-GlcNAc transferase and O-GlcNAcase defines disease-associated variants
Source: J Biol Chem. 2026 May 8;302(6):113134. doi: 10.1016/j.jbc.2026.113134 (PMC13264370; doi:10.1016/j.jbc.2026.113134)
Supplement: Table S5 [file mmc6.xlsx]

## Sheet: OGA
Gene	All other OGA mutations	OGA hotspot mutations	Enrichement in OGA hotspot cancers
ATF7IP	20.1	50	29.9
RELN	37.7	66.7	29
ZNF789	10.4	38.9	28.5
PHF3	27.7	55.6	27.9
ACAD10	17	44.4	27.4
DMD	34.3	61.1	26.8
POLE	32	58.3	26.3
NRG3	18.2	44.4	26.2
MIOS	14.2	38.9	24.7
SLIT3	22.6	47.2	24.6
RTN3	17.3	41.7	24.4
PTPRE	14.5	38.9	24.4
VPS50	20.1	44.4	24.3
SPTBN5	29.2	52.8	23.6
VPS13A	32.4	55.6	23.2
TRIP4	10.1	33.3	23.2
ZEB2	24.2	47.2	23
GRM8	24.5	47.2	22.7
USP29	19.2	41.7	22.5
BRINP3	25.2	47.2	22
NBEAL1	28	50	22
CCDC180	25.5	47.2	21.7
CD19	11.6	33.3	21.7
ZNF514	11.6	33.3	21.7
FBN2	34	55.6	21.6
MAGI1	20.1	41.7	21.6
TRPC6	17.3	38.9	21.6
RADIL	17.3	38.9	21.6
ZNF592	17.3	38.9	21.6
LCT	25.8	47.2	21.4
BLTP2	25.8	47.2	21.4
SEMA6D	23	44.4	21.4
PAK2	11.9	33.3	21.4
SLC22A11	11.9	33.3	21.4
ADAM22	14.8	36.1	21.3
MMP16	17.6	38.9	21.3
NOTCH1	23.2	44.4	21.2
THSD7A	28.9	50	21.1
RASGRP1	15.1	36.1	21
ZNF227	12.3	33.3	21
TMEM131L	20.8	41.7	20.9
DNAH3	37.7	58.3	20.6
PCDH17	26.7	47.2	20.5
HECW1	26.7	47.2	20.5
ANAPC5	10.1	30.6	20.5
DCC	29.6	50	20.4
PKD1L1	29.6	50	20.4
SRPK1	12.9	33.3	20.4
ARHGEF10	21.4	41.7	20.3
NEK11	16	36.1	20.1
DYNC1H1	32.7	52.8	20.1
SHPRH	21.7	41.7	20
DISP3	21.7	41.7	20
PCDHGA4	18.9	38.9	20
ARFGEF1	24.5	44.4	19.9
GRIA2	24.5	44.4	19.9
CNOT6	7.9	27.8	19.9
RABEP1	13.5	33.3	19.8
PDCD11	22	41.7	19.7
COBL	22	41.7	19.7
PRX	19.2	38.9	19.7
BCLAF3	11	30.6	19.6
TRIM55	11	30.6	19.6
ADAMTS12	27.7	47.2	19.5
FLNC	30.5	50	19.5
TRRAP	30.5	50	19.5
ERCC6L	13.8	33.3	19.5
KAT14	13.8	33.3	19.5
PDCD6IP	13.8	33.3	19.5
CDK5RAP2	22.3	41.7	19.4
KAT6B	22.3	41.7	19.4
RTL9	22.3	41.7	19.4
AHNAK	36.2	55.6	19.4
ACADL	11.3	30.6	19.3
TYRO3	11.3	30.6	19.3
ZNF174	8.5	27.8	19.3
DCHS1	30.8	50	19.2
SPATA31H1	25.2	44.4	19.2
ADGRF5	22.6	41.7	19.1
ATP8A1	19.8	38.9	19.1
ZNF19	11.6	30.6	19
MAP1B	28.3	47.2	18.9
TLR7	14.5	33.3	18.8
DACT1	14.5	33.3	18.8
PODN	11.9	30.6	18.7
CREB5	11.9	30.6	18.7
TMEM130	9.1	27.8	18.7
CHD6	31.4	50	18.6
SIPA1L1	25.8	44.4	18.6
SACS	37.1	55.6	18.5
ARHGAP29	20.4	38.9	18.5
BLTP3A	20.4	38.9	18.5
AKAP3	17.6	36.1	18.5
C2CD5	17.6	36.1	18.5
PRAG1	17.6	36.1	18.5
GPR155	14.8	33.3	18.5
ANLN	14.8	33.3	18.5
DNAH11	39.9	58.3	18.4
BCKDHA	9.4	27.8	18.4
FZD4	9.4	27.8	18.4
NUDT13	6.6	25	18.4
TRPM6	28.9	47.2	18.3
DOCK4	28.9	47.2	18.3
OR51B4	12.3	30.6	18.3
CNTN5	26.1	44.4	18.3
ZNF536	34.6	52.8	18.2
ZNF677	15.1	33.3	18.2
WNK1	23.6	41.7	18.1
PNMA5	9.7	27.8	18.1
KRTAP24-1	9.7	27.8	18.1
CAB39L	6.9	25	18.1
KANSL2	6.9	25	18.1
MKNK1	6.9	25	18.1
UTP20	29.2	47.2	18
FAT1	37.6	55.6	18
APC	34.8	52.8	18
OR5D18	12.6	30.6	18
NHS	18.2	36.1	17.9
RNF20	18.2	36.1	17.9
HERC1	32.1	50	17.9
NFRKB	15.4	33.3	17.9
ZNF780B	15.4	33.3	17.9
ZBTB40	15.4	33.3	17.9
TBC1D31	15.4	33.3	17.9
TRPM1	23.9	41.7	17.8
AP3M1	7.2	25	17.8
ZSCAN16	7.2	25	17.8
PCDHA4	21.1	38.9	17.8
AXDND1	21.1	38.9	17.8
JAKMIP2	21.1	38.9	17.8
CCT6B	12.9	30.6	17.7
OVGP1	12.9	30.6	17.7
HECA	12.9	30.6	17.7
CARD14	12.9	30.6	17.7
CARF	10.1	27.8	17.7
MAP10	15.7	33.3	17.6
HERC5	15.7	33.3	17.6
PKHD1	35.2	52.8	17.6
PRDM2	24.2	41.7	17.5
PCDHB5	21.4	38.9	17.5
C10ORF71	21.4	38.9	17.5
CEP152	21.4	38.9	17.5
DENND5B	18.6	36.1	17.5
IQCH	18.6	36.1	17.5
ST6GALNAC2	7.5	25	17.5
HERC4	13.2	30.6	17.4
HMGCR	13.2	30.6	17.4
LMOD2	13.2	30.6	17.4
MOCOS	13.2	30.6	17.4
GJA1	10.4	27.8	17.4
TRIM23	10.4	27.8	17.4
EFS	10.4	27.8	17.4
LAMA1	32.7	50	17.3
SCN10A	32.7	50	17.3
ZNF442	16	33.3	17.3
OR4C15	16	33.3	17.3
SSH2	16	33.3	17.3
SPTBN4	24.5	41.7	17.2
PREX1	21.7	38.9	17.2
ATAD2	21.7	38.9	17.2
COL9A1	21.7	38.9	17.2
GJB7	5	22.2	17.2
ERMP1	13.5	30.6	17.1
MACROD2	13.5	30.6	17.1
SLC24A1	13.5	30.6	17.1
BEST3	13.5	30.6	17.1
WDR47	13.5	30.6	17.1
FGD2	10.7	27.8	17.1
EIF3H	10.7	27.8	17.1
OR1F1	7.9	25	17.1
ALG3	7.9	25	17.1
RP1	30.2	47.2	17
CENPF	33	50	17
HIVEP1	27.4	44.4	17
FAM184A	19.2	36.1	16.9
KIF2B	19.2	36.1	16.9
GIGYF2	19.2	36.1	16.9
SLC9C1	22	38.9	16.9
ZNF721	22	38.9	16.9
KCNQ5	22	38.9	16.9
TET3	16.4	33.3	16.9
RAI14	16.4	33.3	16.9
KCNJ3	16.4	33.3	16.9
SLC26A5	13.8	30.6	16.8
SLC13A1	13.8	30.6	16.8
LPL	11	27.8	16.8
RNF139	11	27.8	16.8
XCR1	8.2	25	16.8
RAD51AP1	8.2	25	16.8
GOLGB1	30.5	47.2	16.7
PEG3	30.5	47.2	16.7
ZNF638	27.7	44.4	16.7
PCM1	19.5	36.1	16.6
KIF27	19.5	36.1	16.6
ADCY9	22.3	38.9	16.6
KCNB2	22.3	38.9	16.6
CDON	16.7	33.3	16.6
RNF6	16.7	33.3	16.6
SYDE2	16.7	33.3	16.6
ESYT3	16.7	33.3	16.6
TAF3	16.7	33.3	16.6
MYH13	25.2	41.7	16.5
MYH10	25.2	41.7	16.5
HMCN1	41.8	58.3	16.5
CYLD	14.1	30.6	16.5
PRKCH	11.3	27.8	16.5
GRK7	11.3	27.8	16.5
PRKAG3	11.3	27.8	16.5
STK33	11.3	27.8	16.5
ZNF586	8.5	25	16.5
FKBP5	8.5	25	16.5
MMP1	8.5	25	16.5
ZNF33A	14.2	30.6	16.4
SETDB2	14.2	30.6	16.4
GAD2	14.2	30.6	16.4
TDRD7	14.2	30.6	16.4
FANCB	14.2	30.6	16.4
PROX1	14.2	30.6	16.4
NUP107	14.2	30.6	16.4
COL22A1	33.6	50	16.4
TDRD6	28	44.4	16.4
GPR179	28	44.4	16.4
EPHA5	25.4	41.7	16.3
USP25	19.8	36.1	16.3
PCDH19	19.8	36.1	16.3
MEGF10	19.8	36.1	16.3
BCL9	19.8	36.1	16.3
FAM47C	22.6	38.9	16.3
PCF11	22.6	38.9	16.3
RAB3GAP1	17	33.3	16.3
DHX9	17	33.3	16.3
ZNF646	17	33.3	16.3
SERPINB12	11.6	27.8	16.2
ELAPOR1	11.6	27.8	16.2
OTOA	11.6	27.8	16.2
OR6F1	11.6	27.8	16.2
POC1B	8.8	25	16.2
FNBP1L	8.8	25	16.2
GFI1	8.8	25	16.2
KRT36	8.8	25	16.2
GLIPR1L2	8.8	25	16.2
SART1	8.8	25	16.2
SHQ1	8.8	25	16.2
CAB39	6	22.2	16.2
SRRM2	31.1	47.2	16.1
DCAF4L2	14.5	30.6	16.1
EYA4	14.5	30.6	16.1
CHST15	14.5	30.6	16.1
GLIS3	14.5	30.6	16.1
PCDHGA11	14.5	30.6	16.1
USP37	14.5	30.6	16.1
ZNF681	14.5	30.6	16.1
TTLL2	14.5	30.6	16.1
MYH8	28.3	44.4	16.1
DENND2C	20.1	36.1	16
ZNF560	20.1	36.1	16
MLH3	20.1	36.1	16
CD109	20.1	36.1	16
CARMIL1	17.3	33.3	16
ATM	31.3	47.2	15.9
SCN7A	25.8	41.7	15.9
ZNF462	25.8	41.7	15.9
JMJD1C	25.8	41.7	15.9
SPG11	25.8	41.7	15.9
LAMA4	25.8	41.7	15.9
ZNF71	11.9	27.8	15.9
MAGEB10	9.1	25	15.9
OR52E4	9.1	25	15.9
IFNLR1	9.1	25	15.9
PRSS53	9.1	25	15.9
ITPR3	23	38.9	15.9
HOXD11	6.3	22.2	15.9
GPHN	14.8	30.6	15.8
MYBBP1A	14.8	30.6	15.8
OGT	14.8	30.6	15.8
EP300	26	41.7	15.7
PLEKHH2	20.4	36.1	15.7
PIK3C2G	20.4	36.1	15.7
SHROOM3	20.4	36.1	15.7
CEP170	17.6	33.3	15.7
HIPK1	17.6	33.3	15.7
A2M	26.1	41.7	15.6
MAP2K4	12.2	27.8	15.6
PPHLN1	9.4	25	15.6
GPAA1	9.4	25	15.6
RNF32	9.4	25	15.6
SFPQ	9.4	25	15.6
ATR	28.8	44.4	15.6
CUL9	23.3	38.9	15.6
MYH9	23.3	38.9	15.6
ESF1	15.1	30.6	15.5
RIF1	28.9	44.4	15.5
ZNF572	12.3	27.8	15.5
DHX32	12.3	27.8	15.5
RPAP3	12.3	27.8	15.5
ZNF813	12.3	27.8	15.5
SANBR	12.3	27.8	15.5
CTSA	12.3	27.8	15.5
MAG	12.3	27.8	15.5
CLCN6	12.3	27.8	15.5
MSLN	12.3	27.8	15.5
C14ORF39	17.9	33.3	15.4
ZNF607	17.9	33.3	15.4
APAF1	17.9	33.3	15.4
PAXIP1	17.9	33.3	15.4
MTUS1	17.9	33.3	15.4
MYO10	26.4	41.7	15.3
ZNF644	20.8	36.1	15.3
CSPP1	20.8	36.1	15.3
RASGRF2	20.8	36.1	15.3
CCDC80	20.8	36.1	15.3
ERG	12.5	27.8	15.3
ASNSD1	9.7	25	15.3
COLEC10	9.7	25	15.3
NDUFA10	9.7	25	15.3
TBL1XR1	9.7	25	15.3
AMBP	9.7	25	15.3
ZNF805	9.7	25	15.3
MANSC4	6.9	22.2	15.3
DHCR7	6.9	22.2	15.3
OR4F15	6.9	22.2	15.3
DIP2C	23.6	38.9	15.3
SEC16A	23.6	38.9	15.3
PRKDC	34.8	50	15.2
ST6GAL2	15.4	30.6	15.2
GABRA6	15.4	30.6	15.2
NOVA1	15.4	30.6	15.2
SLFN11	15.4	30.6	15.2
ANO1	15.4	30.6	15.2
HK2	15.4	30.6	15.2
MAP4K3	15.4	30.6	15.2
ERCC4	15.4	30.6	15.2
NCKAP1	15.4	30.6	15.2
SEMA3C	15.4	30.6	15.2
APBA2	12.6	27.8	15.2
TAX1BP1	12.6	27.8	15.2
CPS1	29.2	44.4	15.2
CACNA1C	32.1	47.2	15.1
CNGB3	18.2	33.3	15.1
NCKAP5L	18.2	33.3	15.1
SEMA3A	18.2	33.3	15.1
IQGAP1	18.2	33.3	15.1
TRAPPC10	18.2	33.3	15.1
UBR2	18.2	33.3	15.1
WASHC4	18.2	33.3	15.1
PLCE1	26.7	41.7	15
TP53	46.1	61.1	15
MYH15	23.9	38.9	15
YTHDC2	23.9	38.9	15
HFM1	23.9	38.9	15
PATJ	21.1	36.1	15
WDR72	21.1	36.1	15
SASH1	21.1	36.1	15
C3ORF33	7.2	22.2	15
CCNI	7.2	22.2	15
TDP2	7.2	22.2	15
PELI3	7.2	22.2	15
SIRT4	7.2	22.2	15
GPN3	4.4	19.4	15
SLC26A3	15.7	30.6	14.9
TBC1D23	15.7	30.6	14.9
TMEM132E	12.9	27.8	14.9
SREK1	12.9	27.8	14.9
BAIAP3	12.9	27.8	14.9
CCDC27	12.9	27.8	14.9
PLK4	12.9	27.8	14.9
XYLB	12.9	27.8	14.9
CNGA3	12.9	27.8	14.9
DDX24	12.9	27.8	14.9
CASP1	10.1	25	14.9
SENP5	10.1	25	14.9
STOML3	10.1	25	14.9
FOXJ2	10.1	25	14.9
SCN2A	27	41.7	14.7
PLCB4	21.4	36.1	14.7
ARHGAP31	21.4	36.1	14.7
NCOA3	21.4	36.1	14.7
TIAM1	24.2	38.9	14.7
KCNQ3	24.2	38.9	14.7
DNAJC5B	7.5	22.2	14.7
C2ORF49	4.7	19.4	14.7
PRPF8	18.6	33.3	14.7
UGGT2	18.6	33.3	14.7
IFT122	18.6	33.3	14.7
SMC3	18.6	33.3	14.7
GALNT17	18.6	33.3	14.7
ZNF790	16	30.6	14.6
ATP2B4	16	30.6	14.6
LRRC4C	16	30.6	14.6
KIAA1614	16	30.6	14.6
AASDH	16	30.6	14.6
BUB1B	16	30.6	14.6
NRDE2	16	30.6	14.6
ARHGAP24	16	30.6	14.6
MAGEE2	16	30.6	14.6
PTPN23	16	30.6	14.6
PHLDB1	16	30.6	14.6
PTH2R	16	30.6	14.6
ITIH4	13.2	27.8	14.6
FNDC7	13.2	27.8	14.6
RGS6	13.2	27.8	14.6
RINT1	13.2	27.8	14.6
TYW1	13.2	27.8	14.6
RAD21	10.4	25	14.6
PUS7	10.4	25	14.6
ASIC4	10.4	25	14.6
GRHL2	10.4	25	14.6
LMNA	10.4	25	14.6
RYR1	43.7	58.3	14.6
CACNA1E	35.5	50	14.5
FNDC1	32.7	47.2	14.5
PDE4DIP	29.9	44.4	14.5
KIF26B	29.9	44.4	14.5
CDH2	21.7	36.1	14.4
NUP98	21.7	36.1	14.4
TASOR2	21.7	36.1	14.4
PCDH18	21.7	36.1	14.4
MYOM2	24.5	38.9	14.4
PLCL1	24.5	38.9	14.4
SIPA1L2	24.5	38.9	14.4
ERC2	18.9	33.3	14.4
MCC	18.9	33.3	14.4
RASGRP3	18.9	33.3	14.4
WDR36	18.9	33.3	14.4
DCUN1D5	5	19.4	14.4
IFNA5	5	19.4	14.4
SCRT1	5	19.4	14.4
TNFSF15	5	19.4	14.4
CCDC66	13.5	27.8	14.3
ERICH6	13.5	27.8	14.3
UBA7	13.5	27.8	14.3
CHRNB3	13.5	27.8	14.3
SLC2A14	13.5	27.8	14.3
IL23R	13.5	27.8	14.3
JRKL	10.7	25	14.3
NCSTN	10.7	25	14.3
CAMK2G	10.7	25	14.3
RGL3	10.7	25	14.3
GGA2	10.7	25	14.3
IRX6	10.7	25	14.3
ORC5	10.7	25	14.3
RASSF9	10.7	25	14.3
DARS1	7.9	22.2	14.3
DYNC2LI1	7.9	22.2	14.3
FKTN	7.9	22.2	14.3
HOXC10	7.9	22.2	14.3
SDR16C5	7.9	22.2	14.3
SWAP70	7.9	22.2	14.3
DOCK2	33	47.2	14.2
FAN1	16.4	30.6	14.2
CDCA2	16.4	30.6	14.2
LRP1B	49.8	63.9	14.1
RANBP2	27.6	41.7	14.1
KCNT2	24.8	38.9	14.1
UNC13A	24.8	38.9	14.1
DISP1	19.2	33.3	14.1
WDR17	19.2	33.3	14.1
REV1	19.2	33.3	14.1
CASR	19.2	33.3	14.1
USP31	19.2	33.3	14.1
ZNF609	19.2	33.3	14.1
CTR9	19.2	33.3	14.1
VWA3B	19.2	33.3	14.1
DST	38.7	52.8	14.1
ACACA	27.7	41.7	14
CDH1	16.6	30.6	14
ITGAV	13.8	27.8	14
HR	13.8	27.8	14
ITGB8	13.8	27.8	14
ALDH1L2	13.8	27.8	14
USP38	13.8	27.8	14
GDPD4	13.8	27.8	14
GRM2	13.8	27.8	14
KLHL24	13.8	27.8	14
NUAK1	13.8	27.8	14
PUM3	13.8	27.8	14
ENOX1	11	25	14
MAP4K5	11	25	14
SLC18A2	11	25	14
CFAP53	11	25	14
SOWAHB	11	25	14
ZNF131	11	25	14
ARSF	11	25	14
ZNF781	11	25	14
SAG	11	25	14
CACNG7	8.2	22.2	14
TAF7	8.2	22.2	14
OR11L1	8.2	22.2	14
CBLN4	8.2	22.2	14
KIN	8.2	22.2	14
IFRD1	8.2	22.2	14
PLEKHS1	8.2	22.2	14
SLC35G3	8.2	22.2	14
CHEK1	8.2	22.2	14
ZNF146	8.2	22.2	14
ZSCAN31	8.2	22.2	14
VPS13B	33.3	47.2	13.9
GABBR2	16.7	30.6	13.9
NR4A2	16.7	30.6	13.9
POM121L2	16.7	30.6	13.9
SPTA1	36.1	50	13.9
TENM4	30.5	44.4	13.9
KIF14	22.3	36.1	13.8
MED12	22.3	36.1	13.8
RASGRF1	22.3	36.1	13.8
MED13L	22.3	36.1	13.8
CDC42BPA	22.3	36.1	13.8
DGKI	22.3	36.1	13.8
KCNH8	22.3	36.1	13.8
BAZ1A	19.5	33.3	13.8
SLC12A6	19.5	33.3	13.8
FSHR	19.5	33.3	13.8
INPP5F	19.5	33.3	13.8
NEK1	19.5	33.3	13.8
TMEM94	19.5	33.3	13.8
MYH2	28	41.7	13.7
DLC1	28	41.7	13.7
ABCA1	25.2	38.9	13.7
DCDC1	25.2	38.9	13.7
CHST9	11.3	25	13.7
GIPC2	11.3	25	13.7
TMEM74	11.3	25	13.7
APLP2	11.3	25	13.7
ELP2	11.3	25	13.7
OR5H2	11.3	25	13.7
PSMC4	11.3	25	13.7
SHTN1	11.3	25	13.7
LMBR1	11.3	25	13.7
SLC12A9	11.3	25	13.7
STIM1	11.3	25	13.7
GPR174	8.5	22.2	13.7
SERPINE2	8.5	22.2	13.7
CSTF1	8.5	22.2	13.7
KCNIP1	8.5	22.2	13.7
MAP3K8	8.5	22.2	13.7
NUDT12	8.5	22.2	13.7
PRDM13	8.5	22.2	13.7
FOXP3	8.5	22.2	13.7
LRRC2	8.5	22.2	13.7
MORF4L1	8.5	22.2	13.7
WNT8A	5.7	19.4	13.7
DKKL1	5.7	19.4	13.7
ERVV-2	5.7	19.4	13.7
TNFAIP8L3	5.7	19.4	13.7
DYNC2H1	33.6	47.2	13.6
ARPP21	17	30.6	13.6
DCTN1	17	30.6	13.6
GLG1	17	30.6	13.6
SNX19	17	30.6	13.6
TTI1	17	30.6	13.6
RTN4	17	30.6	13.6
ZMYM1	14.2	27.8	13.6
ZMYM6	14.2	27.8	13.6
MIB1	14.2	27.8	13.6
PARP1	14.2	27.8	13.6
DSG2	14.2	27.8	13.6
KIF23	14.2	27.8	13.6
MORC3	14.2	27.8	13.6
CSE1L	14.2	27.8	13.6
USP34	30.8	44.4	13.6
DNAH10	39.3	52.8	13.5
MIA3	22.6	36.1	13.5
CDH8	22.6	36.1	13.5
NUMA1	22.6	36.1	13.5
PHLDB2	22.6	36.1	13.5
CDH26	19.8	33.3	13.5
KIF13B	19.8	33.3	13.5
PDE8B	19.8	33.3	13.5
NPAT	19.8	33.3	13.5
PNPLA7	19.8	33.3	13.5
ATP10A	28.3	41.7	13.4
EGFR	17.2	30.6	13.4
DNMT3A	14.4	27.8	13.4
TDRD15	11.6	25	13.4
MTMR8	11.6	25	13.4
OFD1	11.6	25	13.4
ZNF627	11.6	25	13.4
DPY19L3	11.6	25	13.4
DYRK1B	11.6	25	13.4
EIF2AK1	11.6	25	13.4
HIP1	11.6	25	13.4
SIGLEC7	11.6	25	13.4
ARHGAP44	11.6	25	13.4
OR10K1	11.6	25	13.4
CEP97	11.6	25	13.4
GALNT9	11.6	25	13.4
SLC22A16	11.6	25	13.4
STRA6	11.6	25	13.4
USP45	11.6	25	13.4
SETD2	31	44.4	13.4
GON4L	25.5	38.9	13.4
IL12RB1	8.8	22.2	13.4
CD5	8.8	22.2	13.4
VPS45	8.8	22.2	13.4
ZNF597	8.8	22.2	13.4
ZNF737	8.8	22.2	13.4
HNRNPH1	8.8	22.2	13.4
LIN54	8.8	22.2	13.4
SUCLA2	8.8	22.2	13.4
ASB7	8.8	22.2	13.4
HUNK	8.8	22.2	13.4
OSR1	8.8	22.2	13.4
PI15	8.8	22.2	13.4
PIPOX	8.8	22.2	13.4
METTL6	6	19.4	13.4
PKNOX1	6	19.4	13.4
SLC25A15	6	19.4	13.4
APOBEC4	6	19.4	13.4
OSER1	6	19.4	13.4
PSMB11	6	19.4	13.4
NWD2	17.3	30.6	13.3
USP54	17.3	30.6	13.3
TRPM8	17.3	30.6	13.3
DCAF8L1	17.3	30.6	13.3
TMPO	17.3	30.6	13.3
ACSS3	17.3	30.6	13.3
NRIP1	17.3	30.6	13.3
CTCFL	17.3	30.6	13.3
ZNF862	17.3	30.6	13.3
RELCH	17.3	30.6	13.3
EPHA4	14.5	27.8	13.3
CCDC13	14.5	27.8	13.3
ZNF578	14.5	27.8	13.3
CEP85L	14.5	27.8	13.3
RGS9	14.5	27.8	13.3
COLGALT2	14.5	27.8	13.3
SLC24A3	14.5	27.8	13.3
DGKA	14.5	27.8	13.3
NOL8	14.5	27.8	13.3
TPX2	14.5	27.8	13.3
EBF2	14.5	27.8	13.3
BRCA1	22.9	36.1	13.2
CD69	3.5	16.7	13.2
FAM218A	3.5	16.7	13.2
MYOZ3	3.5	16.7	13.2
TRAV38-2DV8	3.5	16.7	13.2
RNF213	39.6	52.8	13.2
FGD5	20.1	33.3	13.2
SMC1B	20.1	33.3	13.2
UBR1	20.1	33.3	13.2
CDH6	20.1	33.3	13.2
CFAP58	20.1	33.3	13.2
PCARE	20.1	33.3	13.2
TRPC3	20.1	33.3	13.2
PCDHB6	20.1	33.3	13.2
ATP1A4	20.1	33.3	13.2
ATP8B1	20.1	33.3	13.2
FOCAD	20.1	33.3	13.2
NPC1	20.1	33.3	13.2
CNGB1	20.1	33.3	13.2
FASN	20.1	33.3	13.2
MAP3K1	20.1	33.3	13.2
MINAR1	20.1	33.3	13.2
MYO15A	28.6	41.7	13.1
ABCC2	23	36.1	13.1
DENND4C	23	36.1	13.1
KAT2B	11.9	25	13.1
DCSTAMP	11.9	25	13.1
GBP3	11.9	25	13.1
HTR3B	11.9	25	13.1
CCDC8	11.9	25	13.1
OR4A5	11.9	25	13.1
LPAR4	9.1	22.2	13.1
PYROXD1	9.1	22.2	13.1
ZNF391	9.1	22.2	13.1
IPPK	9.1	22.2	13.1
TRIM45	9.1	22.2	13.1
DMTN	9.1	22.2	13.1
GNAI1	9.1	22.2	13.1
MAOA	9.1	22.2	13.1
SCGN	9.1	22.2	13.1
VRK1	9.1	22.2	13.1
ZSCAN2	9.1	22.2	13.1
ACMSD	9.1	22.2	13.1
DENND2D	9.1	22.2	13.1
HNRNPH2	9.1	22.2	13.1
HOXB1	9.1	22.2	13.1
LILRA3	9.1	22.2	13.1
LSG1	9.1	22.2	13.1
NPY1R	9.1	22.2	13.1
CELSR2	25.8	38.9	13.1
MYLK	25.8	38.9	13.1
NUP210L	25.8	38.9	13.1
BTG4	6.3	19.4	13.1
DAZL	6.3	19.4	13.1
C10ORF67	6.3	19.4	13.1
CDK11B	6.3	19.4	13.1
RYR2	45.3	58.3	13
EFCAB13	17.6	30.6	13
CADPS2	17.6	30.6	13
STAT1	17.6	30.6	13
DNMT3B	17.6	30.6	13
STK36	17.6	30.6	13
AGO2	17.6	30.6	13
SRGAP1	17.6	30.6	13
IBTK	17.6	30.6	13
LGI2	14.8	27.8	13
SLC4A11	14.8	27.8	13
CRMP1	14.8	27.8	13
BIRC6	37.1	50	12.9
ALMS1	37.1	50	12.9
PIK3C2A	20.4	33.3	12.9
PEX1	20.4	33.3	12.9
NUTM1	20.4	33.3	12.9
PPIP5K2	20.4	33.3	12.9
AUTS2	20.4	33.3	12.9
PTPRU	23.3	36.1	12.8
CD163L1	23.3	36.1	12.8
PTPRK	23.3	36.1	12.8
DMP1	9.4	22.2	12.8
SKA3	9.4	22.2	12.8
RBPJ	9.4	22.2	12.8
BLMH	9.4	22.2	12.8
CEP57	9.4	22.2	12.8
DDX52	9.4	22.2	12.8
ST8SIA3	9.4	22.2	12.8
MBD2	9.4	22.2	12.8
NHERF4	9.4	22.2	12.8
SLC30A8	9.4	22.2	12.8
CASC3	9.4	22.2	12.8
DGKE	9.4	22.2	12.8
NARS1	9.4	22.2	12.8
OR9A4	9.4	22.2	12.8
PCK2	9.4	22.2	12.8
RUFY3	9.4	22.2	12.8
STK17B	9.4	22.2	12.8
CAMKV	6.6	19.4	12.8
HAX1	6.6	19.4	12.8
LDHC	6.6	19.4	12.8
TTPA	6.6	19.4	12.8
ZC4H2	6.6	19.4	12.8
ZNF396	6.6	19.4	12.8
DOCK10	26.1	38.9	12.8
EPG5	26.1	38.9	12.8
YLPM1	26.1	38.9	12.8
CELSR3	26.1	38.9	12.8
FHDC1	17.9	30.6	12.7
SLC12A2	17.9	30.6	12.7
ZNF451	17.9	30.6	12.7
F13A1	17.9	30.6	12.7
PKD2L2	15.1	27.8	12.7
HEATR6	15.1	27.8	12.7
SCYL2	15.1	27.8	12.7
ACSBG2	15.1	27.8	12.7
ACSL4	15.1	27.8	12.7
RRBP1	15.1	27.8	12.7
MED24	15.1	27.8	12.7
VNN1	15.1	27.8	12.7
CFAP206	12.3	25	12.7
CCDC87	12.3	25	12.7
COG5	12.3	25	12.7
EFCAB12	12.3	25	12.7
RUBCNL	12.3	25	12.7
PIK3CD	12.3	25	12.7
THBS4	12.3	25	12.7
ITPRIPL1	12.3	25	12.7
PEAR1	12.3	25	12.7
SLC17A8	12.3	25	12.7
ZNF800	12.3	25	12.7
EXOC6B	12.3	25	12.7
SH3RF1	12.3	25	12.7
CLNK	12.3	25	12.7
HDAC7	12.3	25	12.7
ZFAND4	12.3	25	12.7
C6ORF62	4.1	16.7	12.6
TUFT1	4.1	16.7	12.6
CYB5D2	4.1	16.7	12.6
NSG2	4.1	16.7	12.6
POLR1D	4.1	16.7	12.6
PROCR	4.1	16.7	12.6
LYST	29.2	41.7	12.5
MKI67	29.2	41.7	12.5
ABCB4	23.6	36.1	12.5
LIFR	23.6	36.1	12.5
MMRN1	23.6	36.1	12.5
ESR1	12.5	25	12.5
FAM149A	9.7	22.2	12.5
IFIT1B	9.7	22.2	12.5
OR6Y1	9.7	22.2	12.5
RABGGTA	9.7	22.2	12.5
RBMS3	9.7	22.2	12.5
STYK1	9.7	22.2	12.5
YTHDF3	9.7	22.2	12.5
CSF2RA	9.7	22.2	12.5
GAA	9.7	22.2	12.5
ILK	9.7	22.2	12.5
OR52R1	9.7	22.2	12.5
TRA2A	9.7	22.2	12.5
ZDHHC13	9.7	22.2	12.5
ZNF772	9.7	22.2	12.5
LRRC18	6.9	19.4	12.5
ARID3B	6.9	19.4	12.5
OR10H3	6.9	19.4	12.5
NMD3	6.9	19.4	12.5
SPOCK1	6.9	19.4	12.5
CDK15	6.9	19.4	12.5
GNAT2	6.9	19.4	12.5
SYT7	6.9	19.4	12.5
ABCF2	6.9	19.4	12.5
GKAP1	6.9	19.4	12.5
GRK2	6.9	19.4	12.5
OR14J1	6.9	19.4	12.5
CAMLG	6.9	19.4	12.5
CHRNA10	6.9	19.4	12.5
MECR	6.9	19.4	12.5
NFATC2IP	6.9	19.4	12.5
CAMSAP1	20.8	33.3	12.5
ZNF423	20.8	33.3	12.5
CDH19	20.8	33.3	12.5
PCDHGA8	20.8	33.3	12.5
SYNJ1	20.8	33.3	12.5
ULK4	20.8	33.3	12.5
MARCHF10	18.2	30.6	12.4
SLFN5	18.2	30.6	12.4
ROR2	18.2	30.6	12.4
RBM12B	15.4	27.8	12.4
NSUN2	15.4	27.8	12.4
ZNF534	15.4	27.8	12.4
GALNT13	15.4	27.8	12.4
MERTK	15.4	27.8	12.4
ZNF285	15.4	27.8	12.4
CEP112	15.4	27.8	12.4
DDHD1	15.4	27.8	12.4
LCA5	15.4	27.8	12.4
TTLL6	15.4	27.8	12.4
PIWIL4	15.4	27.8	12.4
RBM15	12.6	25	12.4
SYNRG	12.6	25	12.4
FOXM1	12.6	25	12.4
SLC5A11	12.6	25	12.4
USP44	12.6	25	12.4
ZNF397	12.6	25	12.4
DCAF11	12.6	25	12.4
KCTD19	12.6	25	12.4
NPSR1	12.6	25	12.4
SUZ12	12.6	25	12.4
MAP3K10	12.6	25	12.4
CD3E	4.4	16.7	12.3
SNX11	4.4	16.7	12.3
ANK3	37.7	50	12.3
PLXNC1	23.9	36.1	12.2
ANKRD12	23.9	36.1	12.2
ATAD5	23.9	36.1	12.2
RB1CC1	23.9	36.1	12.2
SULF1	23.9	36.1	12.2
ADAMTS9	23.9	36.1	12.2
AOX1	23.9	36.1	12.2
ADAMTS20	26.7	38.9	12.2
SAMD9	26.7	38.9	12.2
ZNF804B	26.7	38.9	12.2
ZC3H13	26.7	38.9	12.2
TEP1	26.7	38.9	12.2
CCDC198	7.2	19.4	12.2
SCARF2	7.2	19.4	12.2
ABRAXAS1	7.2	19.4	12.2
AMIGO1	7.2	19.4	12.2
ADH1A	7.2	19.4	12.2
FAM220A	7.2	19.4	12.2
GMPR2	7.2	19.4	12.2
ZFHX4	40.6	52.8	12.2
TNRC6A	21.1	33.3	12.2
UACA	21.1	33.3	12.2
TRIP11	21.1	33.3	12.2
NCAM2	21.1	33.3	12.2
PCNX2	21.1	33.3	12.2
TUT4	21.1	33.3	12.2
WDR33	21.1	33.3	12.2
LRRIQ1	29.6	41.7	12.1
VWF	29.6	41.7	12.1
CPLANE1	29.6	41.7	12.1
PBRM1	18.5	30.6	12.1
SEMA3D	15.7	27.8	12.1
DDX10	15.7	27.8	12.1
DENND2B	15.7	27.8	12.1
PIK3CB	15.7	27.8	12.1
KTN1	15.7	27.8	12.1
N4BP1	15.7	27.8	12.1
PHTF2	15.7	27.8	12.1
ADAMTS17	15.7	27.8	12.1
CWC22	15.7	27.8	12.1
F11	15.7	27.8	12.1
PCDHGB2	15.7	27.8	12.1
AP3B2	15.7	27.8	12.1
BCAS3	15.7	27.8	12.1
CHGB	15.7	27.8	12.1
LNPEP	15.7	27.8	12.1
NFATC4	15.7	27.8	12.1
CROT	15.7	27.8	12.1
ZNF551	15.7	27.8	12.1
MAP7D2	12.9	25	12.1
ARHGEF33	12.9	25	12.1
FUBP1	12.9	25	12.1
FCRL2	12.9	25	12.1
DMTF1	12.9	25	12.1
FCHO2	12.9	25	12.1
SLC9A2	12.9	25	12.1
SPIDR	12.9	25	12.1
PACS2	12.9	25	12.1
ASB2	12.9	25	12.1
MDGA1	12.9	25	12.1
SEMG1	10.1	22.2	12.1
DARS2	10.1	22.2	12.1
GBP1	10.1	22.2	12.1
IQCB1	10.1	22.2	12.1
SLAIN1	10.1	22.2	12.1
SLC35F1	10.1	22.2	12.1
ACBD3	10.1	22.2	12.1
MMP19	10.1	22.2	12.1
SLC35G2	10.1	22.2	12.1
WASF1	10.1	22.2	12.1
INO80D	10.1	22.2	12.1
SAMD15	10.1	22.2	12.1
VPS33A	10.1	22.2	12.1
EXD3	10.1	22.2	12.1
LRRC47	10.1	22.2	12.1
POLG2	10.1	22.2	12.1
TRIP10	10.1	22.2	12.1
CBLB	18.6	30.6	12
ARID5B	18.6	30.6	12
ERBIN	18.6	30.6	12
NCKAP1L	18.6	30.6	12
UNC5C	18.6	30.6	12
ZFYVE16	18.6	30.6	12
ATXN2L	18.6	30.6	12
NINL	18.6	30.6	12
PLEKHA7	18.6	30.6	12
LGALS14	4.7	16.7	12
GEMIN7	4.7	16.7	12
LHPP	4.7	16.7	12
ABCA5	24.2	36.1	11.9
AK9	24.2	36.1	11.9
OBSCN	40.9	52.8	11.9
AHNAK2	38.1	50	11.9
DNHD1	27	38.9	11.9
SPTBN2	27	38.9	11.9
PLEKHG4B	21.4	33.3	11.9
TUT7	21.4	33.3	11.9
ANO5	21.4	33.3	11.9
NLRP7	21.4	33.3	11.9
ATP7B	21.4	33.3	11.9
ARHGEF28	21.4	33.3	11.9
SPATA31A3	7.5	19.4	11.9
LINGO4	7.5	19.4	11.9
DMKN	7.5	19.4	11.9
SH3D21	7.5	19.4	11.9
GCLC	7.5	19.4	11.9
ICA1L	7.5	19.4	11.9
LIMD1	7.5	19.4	11.9
NUDT7	7.5	19.4	11.9
CSNK2A3	7.5	19.4	11.9
AKR1B10	7.5	19.4	11.9
DDO	7.5	19.4	11.9
RNFT2	7.5	19.4	11.9
SUOX	7.5	19.4	11.9
ZNF169	7.5	19.4	11.9
MXRA5	29.9	41.7	11.8
CDH23	29.9	41.7	11.8
PDGFRA	18.8	30.6	11.8
BRAF	18.8	30.6	11.8
ARHGAP10	16	27.8	11.8
RANBP6	16	27.8	11.8
SMARCAL1	16	27.8	11.8
LARP1	16	27.8	11.8
PCDHGA12	16	27.8	11.8
PCDHB11	16	27.8	11.8
DGKG	16	27.8	11.8
HSPH1	16	27.8	11.8
IPO8	16	27.8	11.8
MAML3	16	27.8	11.8
NPHP1	16	27.8	11.8
CEP89	16	27.8	11.8
CSF1R	16	27.8	11.8
MAP3K21	16	27.8	11.8
PLK2	16	27.8	11.8
TEX11	16	27.8	11.8
GABRA4	13.2	25	11.8
ZNF679	13.2	25	11.8
ANXA6	13.2	25	11.8
CPEB4	13.2	25	11.8
DLG4	13.2	25	11.8
ATP13A2	13.2	25	11.8
PHTF1	13.2	25	11.8
SYT14	13.2	25	11.8
DCX	13.2	25	11.8
SV2B	13.2	25	11.8
USP20	13.2	25	11.8
ADGRE2	13.2	25	11.8
BARD1	13.2	25	11.8
SPPL2C	13.2	25	11.8
LAS1L	13.2	25	11.8
RASEF	13.2	25	11.8
SHC4	10.4	22.2	11.8
TUB	10.4	22.2	11.8
CNMD	10.4	22.2	11.8
OR52A5	10.4	22.2	11.8
SUPT20H	10.4	22.2	11.8
FBXO31	10.4	22.2	11.8
MED15	10.4	22.2	11.8
OR5M3	10.4	22.2	11.8
OR8H2	10.4	22.2	11.8
TRPV6	10.4	22.2	11.8
ZNF182	10.4	22.2	11.8
IL18R1	10.4	22.2	11.8
CAVIN2	10.4	22.2	11.8
GBA2	10.4	22.2	11.8
OR51B6	10.4	22.2	11.8
SIM1	18.9	30.6	11.7
RPGRIP1L	18.9	30.6	11.7
HCFC1	18.9	30.6	11.7
TIAM2	18.9	30.6	11.7
OSBPL6	18.9	30.6	11.7
EPRS1	18.9	30.6	11.7
MDC1	18.9	30.6	11.7
RPS6KC1	18.9	30.6	11.7
PCDH11Y	5	16.7	11.7
CALB2	5	16.7	11.7
INSIG1	5	16.7	11.7
KDM8	5	16.7	11.7
MGARP	5	16.7	11.7
ATOH1	5	16.7	11.7
CA5A	5	16.7	11.7
CNTF	5	16.7	11.7
FDFT1	5	16.7	11.7
LINC02694	5	16.7	11.7
NAT8	5	16.7	11.7
ALK	21.6	33.3	11.7
CCDC88A	24.5	36.1	11.6
ZNF106	24.5	36.1	11.6
MTOR	24.5	36.1	11.6
TRPS1	24.5	36.1	11.6
BRWD3	24.5	36.1	11.6
CDH11	24.5	36.1	11.6
TNS1	24.5	36.1	11.6
CADPS	21.7	33.3	11.6
CNTN1	21.7	33.3	11.6
CDH9	21.7	33.3	11.6
NLRP8	21.7	33.3	11.6
CRACD	21.7	33.3	11.6
COL27A1	27.4	38.9	11.5
ZNF808	13.5	25	11.5
ZNF345	13.5	25	11.5
MAP7D3	13.5	25	11.5
POLR1B	13.5	25	11.5
GBP6	13.5	25	11.5
KBTBD3	13.5	25	11.5
UGT2B7	13.5	25	11.5
ARHGAP26	13.5	25	11.5
SNAPC4	13.5	25	11.5
USP13	13.5	25	11.5
TECPR1	13.5	25	11.5
TECPR2	13.5	25	11.5
MCM6	13.5	25	11.5
STK32B	10.7	22.2	11.5
ALDH1A2	10.7	22.2	11.5
KRT4	10.7	22.2	11.5
ACTRT2	10.7	22.2	11.5
ADAMTS15	10.7	22.2	11.5
POTEG	10.7	22.2	11.5
CNOT3	10.7	22.2	11.5
CEP55	10.7	22.2	11.5
FAF1	10.7	22.2	11.5
OR8K5	10.7	22.2	11.5
NEK9	10.7	22.2	11.5
OR51A4	10.7	22.2	11.5
DCAF8	10.7	22.2	11.5
FBXL20	10.7	22.2	11.5
FEM1B	10.7	22.2	11.5
LCP1	10.7	22.2	11.5
OR8D2	10.7	22.2	11.5
RPS6KA1	10.7	22.2	11.5
SLCO2A1	10.7	22.2	11.5
LHX8	7.9	19.4	11.5
CDC25C	7.9	19.4	11.5
HDAC1	7.9	19.4	11.5
TOP6BL	7.9	19.4	11.5
ATXN7L3	7.9	19.4	11.5
HNRNPL	7.9	19.4	11.5
MPPE1	7.9	19.4	11.5
OR56A4	7.9	19.4	11.5
QNG1	7.9	19.4	11.5
UBR7	7.9	19.4	11.5
LRRTM4	19.2	30.6	11.4
MCTP1	19.2	30.6	11.4
EIF3A	19.2	30.6	11.4
VIRMA	19.2	30.6	11.4
ITSN2	19.2	30.6	11.4
EDRF1	19.2	30.6	11.4
OTOG	19.2	30.6	11.4
PAK5	19.2	30.6	11.4
STON1-GTF2A1L	19.2	30.6	11.4
FANCI	16.4	27.8	11.4
ADAM28	16.4	27.8	11.4
SPTY2D1	16.4	27.8	11.4
ADNP2	16.4	27.8	11.4
PIK3R4	16.4	27.8	11.4
ZNF611	16.4	27.8	11.4
DLGAP4	16.4	27.8	11.4
C1ORF216	2.5	13.9	11.4
FREM2	33	44.4	11.4
RSPH9	5.3	16.7	11.4
TMEM68	5.3	16.7	11.4
RNF149	5.3	16.7	11.4
SEPTIN11	5.3	16.7	11.4
CENPK	5.3	16.7	11.4
CFAP126	5.3	16.7	11.4
LRTM2	5.3	16.7	11.4
MTFR2	5.3	16.7	11.4
ABCC9	24.8	36.1	11.3
PRRC2B	24.8	36.1	11.3
XRN1	24.8	36.1	11.3
PDE3A	24.8	36.1	11.3
ADGRV1	38.7	50	11.3
GOLGA4	22	33.3	11.3
CCDC141	22	33.3	11.3
MYO3B	22	33.3	11.3
TOGARAM1	22	33.3	11.3
ZFPM2	22	33.3	11.3
ADAMTS18	22	33.3	11.3
C6	22	33.3	11.3
NALCN	30.5	41.7	11.2
PIK3C2B	19.4	30.6	11.2
MYO16	27.7	38.9	11.2
INTS8	13.8	25	11.2
TTC14	13.8	25	11.2
ABCG2	13.8	25	11.2
FASTKD1	13.8	25	11.2
PPFIA1	13.8	25	11.2
ZNF197	13.8	25	11.2
IL18RAP	13.8	25	11.2
ZNF678	13.8	25	11.2
ARMC2	13.8	25	11.2
EFL1	13.8	25	11.2
RNF31	13.8	25	11.2
SLC22A25	13.8	25	11.2
CYP4F22	13.8	25	11.2
MAGEB6	13.8	25	11.2
DRC1	13.8	25	11.2
EXOC6	13.8	25	11.2
GRIA3	13.8	25	11.2
PON1	13.8	25	11.2
HPS3	13.8	25	11.2
CAPN3	11	22.2	11.2
CDH15	11	22.2	11.2
ENPP5	11	22.2	11.2
ZKSCAN3	11	22.2	11.2
DDX50	11	22.2	11.2
GCKR	11	22.2	11.2
LTA4H	11	22.2	11.2
CAPN7	11	22.2	11.2
CDK8	11	22.2	11.2
OR5D16	11	22.2	11.2
SLC16A14	11	22.2	11.2
ZNF251	11	22.2	11.2
OPTN	8.2	19.4	11.2
P2RY14	8.2	19.4	11.2
CRBN	8.2	19.4	11.2
MATN1	8.2	19.4	11.2
OR7C1	8.2	19.4	11.2
RRAGD	8.2	19.4	11.2
SERPINB8	8.2	19.4	11.2
TFDP3	8.2	19.4	11.2
AKAP8L	8.2	19.4	11.2
NTMT2	8.2	19.4	11.2
RSAD2	8.2	19.4	11.2
SELENOP	8.2	19.4	11.2
SOCS5	8.2	19.4	11.2
MGA	33.3	44.4	11.1
ZNF568	19.5	30.6	11.1
MCF2L2	19.5	30.6	11.1
KIF16B	19.5	30.6	11.1
CUX2	19.5	30.6	11.1
DCAF1	19.5	30.6	11.1
ROR1	19.5	30.6	11.1
SEMA5B	19.5	30.6	11.1
AMER3	19.5	30.6	11.1
PCDHA13	19.5	30.6	11.1
POLA1	16.7	27.8	11.1
USP40	16.7	27.8	11.1
HIPK2	16.7	27.8	11.1
MKRN3	16.7	27.8	11.1
ZNF347	16.7	27.8	11.1
PTPRN2	16.7	27.8	11.1
CCT8L2	16.7	27.8	11.1
SYT16	16.7	27.8	11.1
RAPH1	16.7	27.8	11.1
MLLT11	2.8	13.9	11.1
CXCL13	2.8	13.9	11.1
TTN	66.7	77.8	11.1
BRCA2	30.7	41.7	11
DECR1	5.7	16.7	11
MRPL39	5.7	16.7	11
FNDC8	5.7	16.7	11
NDUFAF5	5.7	16.7	11
OR2B3	5.7	16.7	11
ORAI3	5.7	16.7	11
PNMA1	5.7	16.7	11
POM121C	5.7	16.7	11
RMDN1	5.7	16.7	11
SHISAL1	5.7	16.7	11
SLC30A4	5.7	16.7	11
ZBED2	5.7	16.7	11
PRG4	22.3	33.3	11
ATP8A2	22.3	33.3	11
SYNPO2	22.3	33.3	11
ZNF608	22.3	33.3	11
ABCB11	22.3	33.3	11
KATNIP	22.3	33.3	11
TNS3	22.3	33.3	11
COL4A2	25.2	36.1	10.9
FLT3	19.7	30.6	10.9
PALB2	14.1	25	10.9
REV3L	28	38.9	10.9
FLNB	28	38.9	10.9
A2ML1	28	38.9	10.9
GCN1	28	38.9	10.9
CHD8	28	38.9	10.9
BCL6	11.3	22.2	10.9
ZNF425	11.3	22.2	10.9
LILRA4	11.3	22.2	10.9
OR7E24	11.3	22.2	10.9
PABPC4	11.3	22.2	10.9
SIRT1	11.3	22.2	10.9
ZNF543	11.3	22.2	10.9
KLHL8	11.3	22.2	10.9
NECAB1	11.3	22.2	10.9
ZNF329	11.3	22.2	10.9
ZNF419	11.3	22.2	10.9
CLIP4	11.3	22.2	10.9
IGDCC3	11.3	22.2	10.9
LMBRD1	11.3	22.2	10.9
NSUN7	11.3	22.2	10.9
P3H1	11.3	22.2	10.9
SLC9A5	11.3	22.2	10.9
ACSL5	11.3	22.2	10.9
GATAD2B	11.3	22.2	10.9
IFT56	11.3	22.2	10.9
PLAG1	11.3	22.2	10.9
TCP11L2	11.3	22.2	10.9
TRDMT1	11.3	22.2	10.9
VSIG10L	11.3	22.2	10.9
ZNF317	11.3	22.2	10.9
ARMCX3	11.3	22.2	10.9
DVL3	11.3	22.2	10.9
HSPA1L	11.3	22.2	10.9
OR4C16	11.3	22.2	10.9
RNF145	11.3	22.2	10.9
EIF5	8.5	19.4	10.9
DCDC2	8.5	19.4	10.9
GPR75	8.5	19.4	10.9
JAML	8.5	19.4	10.9
LRRTM2	8.5	19.4	10.9
NFIL3	8.5	19.4	10.9
CCDC6	8.5	19.4	10.9
CCT3	8.5	19.4	10.9
SPATA4	8.5	19.4	10.9
UGT1A6	8.5	19.4	10.9
A4GNT	8.5	19.4	10.9
CCDC77	8.5	19.4	10.9
CLDN17	8.5	19.4	10.9
DDX28	8.5	19.4	10.9
SLC17A9	8.5	19.4	10.9
ATP6V1C2	8.5	19.4	10.9
ERRFI1	8.5	19.4	10.9
HENMT1	8.5	19.4	10.9
KLHL7	8.5	19.4	10.9
MIER3	8.5	19.4	10.9
NOA1	8.5	19.4	10.9
PPP2R1B	8.5	19.4	10.9
SDHA	8.5	19.4	10.9
SETD4	8.5	19.4	10.9
TCAIM	8.5	19.4	10.9
IMPG2	19.8	30.6	10.8
CD163	19.8	30.6	10.8
SCAPER	19.8	30.6	10.8
SHANK2	19.8	30.6	10.8
CLCN1	19.8	30.6	10.8
TASOR	19.8	30.6	10.8
SGIP1	19.8	30.6	10.8
PDS5B	19.8	30.6	10.8
ZNF99	17	27.8	10.8
NCOA1	17	27.8	10.8
MYO1E	17	27.8	10.8
RPAP1	17	27.8	10.8
SGSM1	17	27.8	10.8
UBA6	17	27.8	10.8
ZNF528	17	27.8	10.8
ADAMTSL4	17	27.8	10.8
BACH1	17	27.8	10.8
DCAF12L2	17	27.8	10.8
ZMYND8	17	27.8	10.8
MAP3K9	17	27.8	10.8
WDR35	17	27.8	10.8
CRAMP1	14.2	25	10.8
PTK7	14.2	25	10.8
TRPC1	14.2	25	10.8
ZIM3	14.2	25	10.8
MYEF2	14.2	25	10.8
RPS6KA5	14.2	25	10.8
SPART	14.2	25	10.8
ZSWIM5	14.2	25	10.8
CUBN	36.5	47.2	10.7
KMT2C	36.5	47.2	10.7
UBR4	36.5	47.2	10.7
FBXO47	6	16.7	10.7
FANCE	6	16.7	10.7
IFT46	6	16.7	10.7
SLC25A53	6	16.7	10.7
DPP7	6	16.7	10.7
PPP1R36	6	16.7	10.7
SELENBP1	6	16.7	10.7
TBKBP1	6	16.7	10.7
AASDHPPT	6	16.7	10.7
ASPA	6	16.7	10.7
CXCR3	6	16.7	10.7
HYKK	6	16.7	10.7
KLK6	6	16.7	10.7
NELFE	6	16.7	10.7
RAB8B	6	16.7	10.7
TGIF2LX	6	16.7	10.7
KMT2E	22.6	33.3	10.7
MYPN	22.6	33.3	10.7
MYH7B	22.6	33.3	10.7
C5	22.6	33.3	10.7
DOCK8	22.6	33.3	10.7
FAT4	45	55.6	10.6
AKAP12	25.5	36.1	10.6
FLG2	25.5	36.1	10.6
SPATA31D1	25.5	36.1	10.6
ANKRD11	25.5	36.1	10.6
NIN	25.5	36.1	10.6
LZTR1	14.4	25	10.6
KLHL23	11.6	22.2	10.6
ZNF85	11.6	22.2	10.6
KBTBD12	11.6	22.2	10.6
ERAP1	11.6	22.2	10.6
KMO	11.6	22.2	10.6
ELAC2	11.6	22.2	10.6
OR2L3	11.6	22.2	10.6
ZNF610	11.6	22.2	10.6
ZNF880	11.6	22.2	10.6
CKAP2L	11.6	22.2	10.6
CMAS	11.6	22.2	10.6
DCBLD1	11.6	22.2	10.6
EMILIN3	11.6	22.2	10.6
NALF1	11.6	22.2	10.6
SIGLEC9	11.6	22.2	10.6
CABS1	11.6	22.2	10.6
EIF2AK2	11.6	22.2	10.6
LZTS2	11.6	22.2	10.6
OR4C13	11.6	22.2	10.6
SLC1A3	11.6	22.2	10.6
TACC3	11.6	22.2	10.6
TLK1	11.6	22.2	10.6
TSPYL2	11.6	22.2	10.6
RIMS1	28.3	38.9	10.6
KRT73	8.8	19.4	10.6
MALT1	8.8	19.4	10.6
NCEH1	8.8	19.4	10.6
OR1N1	8.8	19.4	10.6
ZNF260	8.8	19.4	10.6
ZRANB2	8.8	19.4	10.6
ACKR3	8.8	19.4	10.6
FGF13	8.8	19.4	10.6
KRT6B	8.8	19.4	10.6
LNX2	8.8	19.4	10.6
MARVELD2	8.8	19.4	10.6
NUFIP2	8.8	19.4	10.6
TRIB2	8.8	19.4	10.6
AADACL4	8.8	19.4	10.6
B4GALT6	8.8	19.4	10.6
BPGM	8.8	19.4	10.6
FCER1A	8.8	19.4	10.6
FTSJ1	8.8	19.4	10.6
GIMAP4	8.8	19.4	10.6
LIPF	8.8	19.4	10.6
RAB3GAP2	20.1	30.6	10.5
MDGA2	20.1	30.6	10.5
TMPRSS15	20.1	30.6	10.5
PNPLA6	20.1	30.6	10.5
ATP12A	17.3	27.8	10.5
PCDHB14	17.3	27.8	10.5
ITGA2	17.3	27.8	10.5
MAGI3	17.3	27.8	10.5
UNC45B	17.3	27.8	10.5
PLCB2	17.3	27.8	10.5
TLR5	17.3	27.8	10.5
ASAP1	17.3	27.8	10.5
WWC2	17.3	27.8	10.5
CLSTN2	17.3	27.8	10.5
KDM2B	17.3	27.8	10.5
KCNA6	17.3	27.8	10.5
PPP4R1	17.3	27.8	10.5
PTPN22	17.3	27.8	10.5
ZNF585A	14.5	25	10.5
PHLPP2	14.5	25	10.5
TUBGCP3	14.5	25	10.5
GLB1L3	14.5	25	10.5
KANK1	14.5	25	10.5
SIDT1	14.5	25	10.5
SMURF1	14.5	25	10.5
SRBD1	14.5	25	10.5
PCDHGC4	14.5	25	10.5
CNOT4	14.5	25	10.5
AGXT2	14.5	25	10.5
APBB1	14.5	25	10.5
CLEC16A	14.5	25	10.5
SPAG16	14.5	25	10.5
IARS1	14.5	25	10.5
FAT2	36.8	47.2	10.4
GDNF	3.5	13.9	10.4
ARF3	3.5	13.9	10.4
CDV3	3.5	13.9	10.4
FREY1	3.5	13.9	10.4
TMEM154	3.5	13.9	10.4
MRPS27	6.3	16.7	10.4
PITPNC1	6.3	16.7	10.4
TBC1D20	6.3	16.7	10.4
MAP2K6	6.3	16.7	10.4
SEC22A	6.3	16.7	10.4
ATP4B	6.3	16.7	10.4
CCNE2	6.3	16.7	10.4
CTSK	6.3	16.7	10.4
CYP24A1	6.3	16.7	10.4
LHFPL1	6.3	16.7	10.4
PKM	6.3	16.7	10.4
SPAG4	6.3	16.7	10.4
TEAD3	6.3	16.7	10.4
TPM3	6.3	16.7	10.4
PXDN	25.8	36.1	10.3
FMO4	11.9	22.2	10.3
KLHL34	11.9	22.2	10.3
APPL1	11.9	22.2	10.3
CATSPERD	11.9	22.2	10.3
MTMR10	11.9	22.2	10.3
SEC14L5	11.9	22.2	10.3
ATXN1	11.9	22.2	10.3
TGM1	11.9	22.2	10.3
ZNF766	11.9	22.2	10.3
WWP2	11.9	22.2	10.3
CYP11B1	11.9	22.2	10.3
GOLIM4	11.9	22.2	10.3
GSTCD	11.9	22.2	10.3
KCNN4	11.9	22.2	10.3
MBD4	11.9	22.2	10.3
PRPF38B	11.9	22.2	10.3
ZNF20	11.9	22.2	10.3
ZNF365	11.9	22.2	10.3
ASB5	11.9	22.2	10.3
HABP2	11.9	22.2	10.3
NFIA	11.9	22.2	10.3
SYDE1	11.9	22.2	10.3
TRIM58	11.9	22.2	10.3
TRA2B	9.1	19.4	10.3
CRNN	9.1	19.4	10.3
FAM200C	9.1	19.4	10.3
GPC1	9.1	19.4	10.3
KPNA7	9.1	19.4	10.3
MMAA	9.1	19.4	10.3
OR51L1	9.1	19.4	10.3
OR6C6	9.1	19.4	10.3
PDCD4	9.1	19.4	10.3
SUSD5	9.1	19.4	10.3
CLP1	9.1	19.4	10.3
KNOP1	9.1	19.4	10.3
NLK	9.1	19.4	10.3
NTNG2	9.1	19.4	10.3
OR8I2	9.1	19.4	10.3
PAFAH2	9.1	19.4	10.3
RAD54L	9.1	19.4	10.3
TMCO5A	9.1	19.4	10.3
ZBTB24	9.1	19.4	10.3
ZNF211	9.1	19.4	10.3
COL6A6	28.6	38.9	10.3
PTPRD	28.6	38.9	10.3
ITPR2	28.6	38.9	10.3
CHD9	28.6	38.9	10.3
DIDO1	28.6	38.9	10.3
AHCTF1	23	33.3	10.3
CTNND2	23	33.3	10.3
ATRNL1	23	33.3	10.3
TANC1	23	33.3	10.3
BTBD8	20.4	30.6	10.2
LTN1	20.4	30.6	10.2
NFATC2	20.4	30.6	10.2
PLXNA1	20.4	30.6	10.2
STAG1	20.4	30.6	10.2
RERE	20.4	30.6	10.2
GLI1	20.4	30.6	10.2
PHF14	17.6	27.8	10.2
IGF1R	17.6	27.8	10.2
JAK2	17.6	27.8	10.2
RAD50	17.6	27.8	10.2
SIK3	17.6	27.8	10.2
FANCD2	17.6	27.8	10.2
COLEC12	17.6	27.8	10.2
PSD3	17.6	27.8	10.2
SLC26A4	17.6	27.8	10.2
NR3C2	17.6	27.8	10.2
SPATA31E1	17.6	27.8	10.2
GRIA1	14.8	25	10.2
TLR8	14.8	25	10.2
LRRN3	14.8	25	10.2
MCMDC2	14.8	25	10.2
HSPA4	14.8	25	10.2
KIF17	14.8	25	10.2
KMT5B	14.8	25	10.2
LMTK3	14.8	25	10.2
MGAT4C	14.8	25	10.2
SLF2	14.8	25	10.2
AGGF1	14.8	25	10.2
PAM	14.8	25	10.2
SNTG2	14.8	25	10.2
AMPD3	14.8	25	10.2
EFHC1	14.8	25	10.2
LRRC43	14.8	25	10.2
ZMAT1	14.8	25	10.2
VCAN	37.1	47.2	10.1
ZFHX3	37.1	47.2	10.1
PRUNE2	34.3	44.4	10.1
FBN1	34.3	44.4	10.1
HOXA7	3.8	13.9	10.1
BMF	3.8	13.9	10.1
CCNC	3.8	13.9	10.1
NKX2-1	3.8	13.9	10.1
SH3BGRL	3.8	13.9	10.1
SOX8	3.8	13.9	10.1
AKIRIN2	3.8	13.9	10.1
CDKN1A	3.8	13.9	10.1
COX18	3.8	13.9	10.1
NPDC1	3.8	13.9	10.1
PSME3IP1	3.8	13.9	10.1
RCAN1	3.8	13.9	10.1
SNX3	3.8	13.9	10.1
U2AF1L4	3.8	13.9	10.1
DYNLT5	6.6	16.7	10.1
PHYH	6.6	16.7	10.1
RPP40	6.6	16.7	10.1
ANXA4	6.6	16.7	10.1
CLEC4C	6.6	16.7	10.1
CTDSPL2	6.6	16.7	10.1
CTNS	6.6	16.7	10.1
GMEB1	6.6	16.7	10.1
TSNAX	6.6	16.7	10.1
UBAC2	6.6	16.7	10.1
WSB2	6.6	16.7	10.1
CD300C	6.6	16.7	10.1
DUS4L	6.6	16.7	10.1
EBLN2	6.6	16.7	10.1
ETFDH	6.6	16.7	10.1
HIF1AN	6.6	16.7	10.1
SKA1	6.6	16.7	10.1
TAF1A	6.6	16.7	10.1
TALDO1	6.6	16.7	10.1
TEX9	6.6	16.7	10.1
LRBA	28.9	38.9	10
ZNF407	26.1	36.1	10
FN1	26.1	36.1	10
CACNA1B	26.1	36.1	10
INPP4B	15	25	10
LRRN4	9.4	19.4	10
SELL	9.4	19.4	10
SPMIP7	9.4	19.4	10
MOCS1	9.4	19.4	10
NR2F1	9.4	19.4	10
PPP3CB	9.4	19.4	10
XPC	9.4	19.4	10
CLEC4F	9.4	19.4	10
UTP11	9.4	19.4	10
FAS	9.4	19.4	10
GGNBP2	9.4	19.4	10
KPNA5	9.4	19.4	10
MAP3K7	9.4	19.4	10
MGAT3	9.4	19.4	10
ODAD1	9.4	19.4	10
ODF1	9.4	19.4	10
SAMHD1	9.4	19.4	10
TMEFF2	9.4	19.4	10
TOR1AIP2	9.4	19.4	10
TRIM50	9.4	19.4	10
BARHL2	9.4	19.4	10
FMO1	9.4	19.4	10
KIF20A	9.4	19.4	10
OR5L1	9.4	19.4	10
PPIL2	9.4	19.4	10
SULT1C3	9.4	19.4	10
ZNF791	9.4	19.4	10
ZNF793	9.4	19.4	10
CNTRL	23.3	33.3	10
DSEL	23.3	33.3	10
GREB1	23.3	33.3	10
MED13	23.3	33.3	10
MTUS2	23.3	33.3	10
CPED1	23.3	33.3	10
SOS1	23.3	33.3	10
CNTNAP4	23.3	33.3	10
LCOR	23.3	33.3	10
EPHA3	20.7	30.6	9.9
GPRASP1	17.9	27.8	9.9
CARD6	17.9	27.8	9.9
L1CAM	17.9	27.8	9.9
PHKA2	17.9	27.8	9.9
TBC1D32	17.9	27.8	9.9
CPAP	17.9	27.8	9.9
DGKD	17.9	27.8	9.9
TTC21A	17.9	27.8	9.9
GPRC6A	17.9	27.8	9.9
ARHGEF6	17.9	27.8	9.9
BMS1	17.9	27.8	9.9
PCDHGA7	17.9	27.8	9.9
MMS22L	17.9	27.8	9.9
ACTN2	17.9	27.8	9.9
PCNX4	15.1	25	9.9
FIG4	15.1	25	9.9
KLB	15.1	25	9.9
PGBD4	15.1	25	9.9
ZC3HAV1	15.1	25	9.9
EXOC2	15.1	25	9.9
EPS8	15.1	25	9.9
KIF3A	15.1	25	9.9
MAPT	15.1	25	9.9
MCM2	15.1	25	9.9
RAD54B	15.1	25	9.9
SLC6A1	15.1	25	9.9
PRDM5	15.1	25	9.9
TCF4	15.1	25	9.9
DNAJC10	12.3	22.2	9.9
AKR1D1	12.3	22.2	9.9
KCNK2	12.3	22.2	9.9
LPIN2	12.3	22.2	9.9
MSN	12.3	22.2	9.9
NKRF	12.3	22.2	9.9
PRSS35	12.3	22.2	9.9
SPTLC3	12.3	22.2	9.9
C1S	12.3	22.2	9.9
CASKIN2	12.3	22.2	9.9
ZNF599	12.3	22.2	9.9
ADARB1	12.3	22.2	9.9
DNAI2	12.3	22.2	9.9
EFCAB3	12.3	22.2	9.9
LRRC40	12.3	22.2	9.9
LRRFIP2	12.3	22.2	9.9
NOX4	12.3	22.2	9.9
PRB2	12.3	22.2	9.9
SMCR8	12.3	22.2	9.9
TOM1L2	12.3	22.2	9.9
ABCG1	12.3	22.2	9.9
ANKRD34B	12.3	22.2	9.9
FBXO34	12.3	22.2	9.9
MAMDC4	12.3	22.2	9.9
PLD2	12.3	22.2	9.9
PPM1D	12.3	22.2	9.9
RAVER2	12.3	22.2	9.9
VARS1	12.3	22.2	9.9
TBC1D2B	12.3	22.2	9.9
DNAH2	37.4	47.2	9.8
EHBP1	20.8	30.6	9.8
ESPL1	20.8	30.6	9.8
ATP13A4	20.8	30.6	9.8
MYO7A	20.8	30.6	9.8
MYOM1	20.8	30.6	9.8
IRS4	20.8	30.6	9.8
NYNRIN	20.8	30.6	9.8
RASA1	20.8	30.6	9.8
DPH5	4.1	13.9	9.8
MOB4	4.1	13.9	9.8
PDSS2	4.1	13.9	9.8
TRAPPC6A	4.1	13.9	9.8
ATP5MC3	4.1	13.9	9.8
CMBL	4.1	13.9	9.8
DNASE1L2	4.1	13.9	9.8
MRPL30	4.1	13.9	9.8
STX1A	4.1	13.9	9.8
TEF	4.1	13.9	9.8
TRAPPC2L	4.1	13.9	9.8
ZNF3	6.9	16.7	9.8
DERA	6.9	16.7	9.8
NAA30	6.9	16.7	9.8
OR2AJ1	6.9	16.7	9.8
ALAD	6.9	16.7	9.8
BTG3	6.9	16.7	9.8
ERMN	6.9	16.7	9.8
OR1E2	6.9	16.7	9.8
OR2AE1	6.9	16.7	9.8
OR2Y1	6.9	16.7	9.8
UBE2Z	6.9	16.7	9.8
CENPH	6.9	16.7	9.8
DNAJB6	6.9	16.7	9.8
LAMP1	6.9	16.7	9.8
LYSMD3	6.9	16.7	9.8
MRPS30	6.9	16.7	9.8
OR4K14	6.9	16.7	9.8
PTN	6.9	16.7	9.8
RUFY2	6.9	16.7	9.8
SCML4	6.9	16.7	9.8
FSIP2	34.6	44.4	9.8
SAMD9L	26.4	36.1	9.7
SCN3A	26.4	36.1	9.7
COL4A3	26.4	36.1	9.7
ZNF292	29.2	38.9	9.7
CHD7	29.2	38.9	9.7
F8	29.2	38.9	9.7
PDZD2	29.2	38.9	9.7
SDAD1	9.7	19.4	9.7
OR2M7	9.7	19.4	9.7
RAB3IP	9.7	19.4	9.7
SLC17A2	9.7	19.4	9.7
TASL	9.7	19.4	9.7
UGT2B17	9.7	19.4	9.7
KCNA2	9.7	19.4	9.7
PAX6	9.7	19.4	9.7
WBP4	9.7	19.4	9.7
XIAP	9.7	19.4	9.7
BTNL9	9.7	19.4	9.7
COG6	9.7	19.4	9.7
EXOC8	9.7	19.4	9.7
MGAT4A	9.7	19.4	9.7
PRSS23	9.7	19.4	9.7
GDAP2	9.7	19.4	9.7
GK5	9.7	19.4	9.7
IP6K3	9.7	19.4	9.7
MARK3	9.7	19.4	9.7
NAPEPLD	9.7	19.4	9.7
PWP1	9.7	19.4	9.7
SEMA4G	9.7	19.4	9.7
SLC16A2	9.7	19.4	9.7
WIPF1	9.7	19.4	9.7
DHRS9	9.7	19.4	9.7
GTPBP10	9.7	19.4	9.7
OR5M11	9.7	19.4	9.7
PCED1A	9.7	19.4	9.7
POU4F3	9.7	19.4	9.7
TDO2	9.7	19.4	9.7
TMPRSS3	9.7	19.4	9.7
WIPF3	9.7	19.4	9.7
ZSWIM3	9.7	19.4	9.7
MACF1	43.1	52.8	9.7
DNAH7	43.1	52.8	9.7
NLRP5	23.6	33.3	9.7
NID2	23.6	33.3	9.7
NRXN3	23.6	33.3	9.7
DOP1B	23.6	33.3	9.7
RTTN	23.6	33.3	9.7
CFTR	23.6	33.3	9.7
UGGT1	23.6	33.3	9.7
NBEA	32.1	41.7	9.6
ADGRG4	32.1	41.7	9.6
DNAH1	32.1	41.7	9.6
AKAP9	32.1	41.7	9.6
ERICH3	32.1	41.7	9.6
ZNF91	18.2	27.8	9.6
DIAPH3	18.2	27.8	9.6
WDR19	18.2	27.8	9.6
CATSPERB	18.2	27.8	9.6
KIAA0232	18.2	27.8	9.6
TBC1D4	18.2	27.8	9.6
POSTN	18.2	27.8	9.6
USP42	18.2	27.8	9.6
RREB1	18.2	27.8	9.6
CP	18.2	27.8	9.6
MUSK	18.2	27.8	9.6
NLRP11	18.2	27.8	9.6
AXL	18.2	27.8	9.6
TOP1	15.4	25	9.6
HACE1	15.4	25	9.6
ATP6V0A4	15.4	25	9.6
NRP1	15.4	25	9.6
WDR44	15.4	25	9.6
OR4A15	15.4	25	9.6
UTP25	15.4	25	9.6
CENPC	15.4	25	9.6
IL6ST	15.4	25	9.6
FMNL3	15.4	25	9.6
RBP3	15.4	25	9.6
VCAM1	15.4	25	9.6
FAM91A1	15.4	25	9.6
KIF18A	15.4	25	9.6
OXR1	15.4	25	9.6
MS4A14	15.4	25	9.6
WEE2	12.6	22.2	9.6
CCDC170	12.6	22.2	9.6
LGR5	12.6	22.2	9.6
LPO	12.6	22.2	9.6
ZNF12	12.6	22.2	9.6
ZNF33B	12.6	22.2	9.6
ZNF37A	12.6	22.2	9.6
OR8J1	12.6	22.2	9.6
SPAG5	12.6	22.2	9.6
ZNF135	12.6	22.2	9.6
CPT1A	12.6	22.2	9.6
DDI1	12.6	22.2	9.6
ESRP2	12.6	22.2	9.6
GJA10	12.6	22.2	9.6
CAPN2	12.6	22.2	9.6
ZNF256	12.6	22.2	9.6
GPC6	12.6	22.2	9.6
TFAP2D	12.6	22.2	9.6
TYR	12.6	22.2	9.6
ZNF846	12.6	22.2	9.6
C1ORF87	12.6	22.2	9.6
FRMD4A	12.6	22.2	9.6
FXR1	12.6	22.2	9.6
NNT	12.6	22.2	9.6
PAPPA2	34.9	44.4	9.5
NOTCH3	26.6	36.1	9.5
SMARCA4	26.6	36.1	9.5
ITPRID1	21.1	30.6	9.5
KIF20B	21.1	30.6	9.5
TSPOAP1	21.1	30.6	9.5
ACVR2A	21.1	30.6	9.5
ATP7A	21.1	30.6	9.5
TBC1D9	21.1	30.6	9.5
ABCC5	21.1	30.6	9.5
TPO	21.1	30.6	9.5
ECPAS	21.1	30.6	9.5
RIMBP2	21.1	30.6	9.5
HPF1	7.2	16.7	9.5
BCAT1	7.2	16.7	9.5
ELF2	7.2	16.7	9.5
HSD3B1	7.2	16.7	9.5
LSR	7.2	16.7	9.5
ST3GAL5	7.2	16.7	9.5
ZMYND12	7.2	16.7	9.5
ACRV1	7.2	16.7	9.5
STX2	7.2	16.7	9.5
ZNF512	7.2	16.7	9.5
APOL3	7.2	16.7	9.5
ART4	7.2	16.7	9.5
CCDC78	7.2	16.7	9.5
CETP	7.2	16.7	9.5
ITM2A	7.2	16.7	9.5
NIPAL1	7.2	16.7	9.5
SNX1	7.2	16.7	9.5
ALOX15	7.2	16.7	9.5
BHMT	7.2	16.7	9.5
BZW2	7.2	16.7	9.5
C4ORF17	7.2	16.7	9.5
CA1	7.2	16.7	9.5
CCNA2	7.2	16.7	9.5
CDO1	7.2	16.7	9.5
CLEC12A	7.2	16.7	9.5
DUSP19	7.2	16.7	9.5
ERI2	7.2	16.7	9.5
FBXO28	7.2	16.7	9.5
GOPC	7.2	16.7	9.5
HOXB3	7.2	16.7	9.5
KCNJ5	7.2	16.7	9.5
MAGEA1	7.2	16.7	9.5
NPL	7.2	16.7	9.5
OR2B6	7.2	16.7	9.5
TADA3	7.2	16.7	9.5
TRAF3	7.2	16.7	9.5
TUBG2	7.2	16.7	9.5
TYW2	7.2	16.7	9.5
YBX3	7.2	16.7	9.5
ZNF302	7.2	16.7	9.5
SPATA31J1	4.4	13.9	9.5
ARL11	4.4	13.9	9.5
MKRN1	4.4	13.9	9.5
ARPC2	4.4	13.9	9.5
ATG10	4.4	13.9	9.5
C2ORF74	4.4	13.9	9.5
CD48	4.4	13.9	9.5
DUSP15	4.4	13.9	9.5
FUT7	4.4	13.9	9.5
HSPB3	4.4	13.9	9.5
MVB12B	4.4	13.9	9.5
TCAF1	4.4	13.9	9.5
TTLL3	4.4	13.9	9.5
ASCC3	26.7	36.1	9.4
TAF1L	26.7	36.1	9.4
CACNA1H	26.7	36.1	9.4
CEP192	23.9	33.3	9.4
ITSN1	23.9	33.3	9.4
USP24	23.9	33.3	9.4
NUP205	23.9	33.3	9.4
ZZEF1	23.9	33.3	9.4
ASPM	32.4	41.7	9.3
NELL2	15.7	25	9.3
SART3	15.7	25	9.3
MADD	15.7	25	9.3
GUCY1A2	15.7	25	9.3
C12ORF50	15.7	25	9.3
DISP2	15.7	25	9.3
RC3H1	15.7	25	9.3
RXFP1	15.7	25	9.3
ZNF569	15.7	25	9.3
DAB2IP	15.7	25	9.3
SORBS1	15.7	25	9.3
ADNP	15.7	25	9.3
ANO6	15.7	25	9.3
MAEL	15.7	25	9.3
PPFIBP2	15.7	25	9.3
JHY	15.7	25	9.3
KIAA0753	15.7	25	9.3
LRIG3	15.7	25	9.3
UPF2	15.7	25	9.3
PIK3C3	15.7	25	9.3
FAM120B	12.9	22.2	9.3
PLA2G4C	12.9	22.2	9.3
CAGE1	12.9	22.2	9.3
ZFP37	12.9	22.2	9.3
NME8	12.9	22.2	9.3
OR8H1	12.9	22.2	9.3
PSD4	12.9	22.2	9.3
SLC9A6	12.9	22.2	9.3
AHR	12.9	22.2	9.3
CFAP100	12.9	22.2	9.3
DRD1	12.9	22.2	9.3
MGAT5B	12.9	22.2	9.3
POP1	12.9	22.2	9.3
PRDM4	12.9	22.2	9.3
VLDLR	12.9	22.2	9.3
PFKP	12.9	22.2	9.3
RECK	12.9	22.2	9.3
RPS6KA2	12.9	22.2	9.3
DYRK4	12.9	22.2	9.3
OR4K5	12.9	22.2	9.3
PLA2G4D	12.9	22.2	9.3
RAPGEF5	12.9	22.2	9.3
AGTR1	10.1	19.4	9.3
IL1RL2	10.1	19.4	9.3
CUL2	10.1	19.4	9.3
MCM7	10.1	19.4	9.3
PKNOX2	10.1	19.4	9.3
UTP6	10.1	19.4	9.3
ZNF823	10.1	19.4	9.3
EXD2	10.1	19.4	9.3
SGCE	10.1	19.4	9.3
MAPKAP1	10.1	19.4	9.3
USP1	10.1	19.4	9.3
ADAM17	10.1	19.4	9.3
ADAMTS4	10.1	19.4	9.3
ASTE1	10.1	19.4	9.3
EXOC3L1	10.1	19.4	9.3
GALNT4	10.1	19.4	9.3
GATAD2A	10.1	19.4	9.3
NCL	10.1	19.4	9.3
NR4A3	10.1	19.4	9.3
PRB4	10.1	19.4	9.3
PRMT2	10.1	19.4	9.3
SERPINA3	10.1	19.4	9.3
SPATA7	10.1	19.4	9.3
TRIM38	10.1	19.4	9.3
ABI2	10.1	19.4	9.3
CLUL1	10.1	19.4	9.3
JPH4	10.1	19.4	9.3
NLN	10.1	19.4	9.3
PRRT3	10.1	19.4	9.3
SLC12A8	10.1	19.4	9.3
SLC22A23	10.1	19.4	9.3
SRPRA	10.1	19.4	9.3
MYO18B	29.6	38.9	9.3
MED12L	29.6	38.9	9.3
PEAK1	21.4	30.6	9.2
KIF4B	21.4	30.6	9.2
ZC3H6	21.4	30.6	9.2
ZMYM2	21.4	30.6	9.2
KDM5B	21.4	30.6	9.2
LAMB1	21.4	30.6	9.2
ZNF335	18.6	27.8	9.2
ARID4A	18.6	27.8	9.2
EPB41L4A	18.6	27.8	9.2
TNKS	18.6	27.8	9.2
BAZ1B	18.6	27.8	9.2
ZNF616	18.6	27.8	9.2
TJP2	18.6	27.8	9.2
INPP5D	18.6	27.8	9.2
GRIK3	18.6	27.8	9.2
RO60	7.5	16.7	9.2
RTP5	7.5	16.7	9.2
STAM	7.5	16.7	9.2
CKM	7.5	16.7	9.2
MAP2K3	7.5	16.7	9.2
OR10A6	7.5	16.7	9.2
PRB3	7.5	16.7	9.2
MICU1	7.5	16.7	9.2
PCCB	7.5	16.7	9.2
PRELP	7.5	16.7	9.2
ATP1B3	7.5	16.7	9.2
FMR1NB	7.5	16.7	9.2
HOXD8	7.5	16.7	9.2
KBTBD4	7.5	16.7	9.2
KLF12	7.5	16.7	9.2
OR7G3	7.5	16.7	9.2
PTX3	7.5	16.7	9.2
SCLY	7.5	16.7	9.2
SH3BP5	7.5	16.7	9.2
SLC35F2	7.5	16.7	9.2
SRPK3	7.5	16.7	9.2
ACKR2	7.5	16.7	9.2
ATXN7L2	7.5	16.7	9.2
B3GALNT1	7.5	16.7	9.2
CASP7	7.5	16.7	9.2
CTSH	7.5	16.7	9.2
EFCAB14	7.5	16.7	9.2
EPHX3	7.5	16.7	9.2
EPM2A	7.5	16.7	9.2
F12	7.5	16.7	9.2
GJA5	7.5	16.7	9.2
[truncated: 15,303 more rows]
